# Supplementary material for: Ultra-large chemical libraries for the discovery of high-affinity peptide binders
Source: Nat Commun. 2020 Jun 23;11:3183. doi: 10.1038/s41467-020-16920-3 (PMC7311396; doi:10.1038/s41467-020-16920-3)
Supplement: Supplementary file 2 — Source data [file 41467_2020_16920_MOESM2_ESM.xlsx]

## Sheet: Fig 2b
Sequences identified from a selection for 12ca5 binding from a 2 x 10^6-member library
Scan	Peptide	ALC (%)	m/z	z	RT	Mass	ppm	Uniqueness	Replicate
5815	MNDLVDYADK	99	599.772	2	43.8	1197.53	-3.8	UNIQUE	1
Scan	Peptide	ALC (%)	m/z	z	RT	Mass	ppm	Uniqueness	Replicate
5406	MNDLVDYADK	99	599.772	2	43.99	1197.53	-3.6	UNIQUE	2
Scan	Peptide	ALC (%)	m/z	z	RT	Mass	ppm	Uniqueness	Replicate
5491	MNDLVDYADK	99	599.773	2	43.53	1197.53	-2.7	UNIQUE	3
Sequences identified from a selection for 12ca5 binding from a 2 x 10^7-member library
Scan	Peptide	ALC (%)	m/z	z	RT	Mass	ppm	Uniqueness	Replicate
2941	SFDKHDYAFK	99	419.538	3	29.13	1255.6	-4.1	UNIQUE	1
4543	PVDLKDYAEK	99	392.878	3	38.74	1175.62	-4.7	UNIQUE	1
6024	FSDLEDYSTK	99	602.278	2	45.6	1202.55	-3.8	UNIQUE	1
6171	DHRDYADLWK	99	439.881	3	46.26	1316.63	-4.7	UNIQUE	1
6857	PDLMDYAHFK	99	417.864	3	49.34	1250.58	-4.5	UNIQUE	1
8935	EDLQDYAEFK	99	628.791	2	57.16	1255.57	-3.4	UNIQUE	1
9310	FDLADYATAK	99	557.28	2	58.42	1112.55	-5.1	UNIQUE	1
2867	YGMGFVVRMK	99	406.874	3	28.62	1217.61	-3.9	UNIQUE	1
13807	SFAMFSFFMK	99	637.289	2	74.15	1272.57	-2.5	UNIQUE	1
5206	WVDTQDYAEK	98	627.291	2	41.85	1252.57	-3.5	UNIQUE	1
8977	FDLEDYANEK	98	621.783	2	57.32	1241.56	-4.1	UNIQUE	1
7483	GDWHDYSFVK	97	418.194	3	51.83	1251.57	-4.7	UNIQUE	1
8477	MWDYEDYAEK	97	682.775	2	55.6	1363.54	-3.2	UNIQUE	1
9068	GVDWQDYAVK	97	590.291	2	57.59	1178.57	-4.2	UNIQUE	1
17632	GMNWYFYWLK	97	711.834	2	89.47	1421.66	-4.2	UNIQUE	1
7776	PVDWPDYAAK	96	580.788	2	52.94	1159.57	-4.2	UNIQUE	1
7450	MMDWPDYAVK	94	643.779	2	51.73	1285.55	-3.2	UNIQUE	1
18697	PGMFWMWLWK	89	706.833	2	94.66	1411.66	-3.8	UNIQUE	1
12589	YYFRYWYLPK	88	499.925	3	69.98	1496.76	-4	UNIQUE	1
7962	KVLDYDYAWK	84	433.894	3	53.63	1298.67	-4.7	UNIQUE	1
13565	NGFLLDDPQK	84	573.3	2	73.33	1144.59	-1.8	UNIQUE	1
17191	FSAMFSFMYK	84	629.291	2	87.62	1256.57	-3.4	UNIQUE	1
7262	YDDRYADTFK	81	431.533	3	50.95	1291.58	-5.4	UNIQUE	1
Scan	Peptide	ALC (%)	m/z	z	RT	Mass	ppm	Uniqueness	Replicate
4909	PVDLKDYAEK	99	392.878	3	38.23	1175.62	-5	UNIQUE	2
6614	FSDLEDYSTK	99	602.278	2	45.18	1202.55	-4	UNIQUE	2
7796	PDLMDYAHFK	99	417.864	3	49.19	1250.58	-5	UNIQUE	2
8776	YEDQVDYAWK	99	658.299	2	52.06	1314.59	-4.1	UNIQUE	2
9993	MWDYEDYAEK	99	682.774	2	55.55	1363.54	-3.3	UNIQUE	2
10526	EDLQDYAEFK	99	628.79	2	57.15	1255.57	-4.5	UNIQUE	2
10912	FDLADYATAK	99	557.279	2	58.29	1112.55	-5.2	UNIQUE	2
2936	YGMGFVVRMK	99	406.874	3	28.11	1217.61	-4.9	UNIQUE	2
14616	WYSMYAFFMK	99	702.806	2	69.15	1403.6	-4.3	UNIQUE	2
15926	SFAMFSFFMK	99	637.288	2	73.37	1272.57	-3.8	UNIQUE	2
22161	WPWGYLYFFK	99	703.356	2	101.62	1404.7	-2.5	UNIQUE	2
2936	YGMGFVVRMK	99	406.874	3	28.11	1217.61	-4.9	UNIQUE	2
14616	WYSMYAFFMK	99	702.806	2	69.15	1403.6	-4.3	UNIQUE	2
15926	SFAMFSFFMK	99	637.288	2	73.37	1272.57	-3.8	UNIQUE	2
22161	WPWGYLYFFK	99	703.356	2	101.62	1404.7	-2.5	UNIQUE	2
3011	SFDKHDYAFK	98	419.538	3	28.52	1255.6	-4.4	UNIQUE	2
10640	GVDWQDYAVK	98	590.291	2	57.46	1178.57	-4.5	UNIQUE	2
21179	PGMFWMWLWK	98	706.833	2	94.92	1411.66	-3.6	UNIQUE	2
21179	PGMFWMWLWK	98	706.833	2	94.92	1411.66	-3.6	UNIQUE	2
5668	WVDTQDYAEK	96	627.291	2	41.31	1252.57	-4	UNIQUE	2
8545	MMDWPDYAVK	96	643.779	2	51.41	1285.55	-3.6	UNIQUE	2
7121	DSLQDYSFMK	96	624.78	2	47.01	1247.55	-3.7	UNIQUE	2
19663	EGWLWWHFQK	96	472.575	3	86.71	1414.69	6.5	UNIQUE	2
19663	EGWLWWHFQK	96	472.575	3	86.71	1414.69	6.5	UNIQUE	2
9071	PVDWPDYAAK	95	580.788	2	52.89	1159.57	-3.7	UNIQUE	2
13762	FWDVYDYDSK	94	668.793	2	66.74	1335.58	-3.5	UNIQUE	2
8692	GDWHDYSFVK	93	418.194	3	51.78	1251.57	-5.1	UNIQUE	2
14923	ENVFDYADWK	93	643.294	2	70.17	1284.58	-3.1	UNIQUE	2
14923	ENVFDYADWK	93	643.294	2	70.17	1284.58	-3.1	UNIQUE	2
17820	WFWYMAQMWK	91	754.334	2	79.64	1506.66	-2.5	UNIQUE	2
20124	MGNWYFYWLK	91	711.835	2	89.13	1421.66	-3.2	UNIQUE	2
17820	WFWYMAQMWK	91	754.334	2	79.64	1506.66	-2.5	UNIQUE	2
20124	MGNWYFYWLK	91	711.835	2	89.13	1421.66	-3.2	UNIQUE	2
6854	DHDRYADLWK	88	439.88	3	46.01	1316.63	-5	UNIQUE	2
9402	WYHWMSWMMK	88	511.545	3	53.76	1531.62	-4.8	UNIQUE	2
14797	YYFRYWYLPK	88	499.925	3	69.74	1496.76	-4.7	UNIQUE	2
9402	WYHWMSWMMK	88	511.545	3	53.76	1531.62	-4.8	UNIQUE	2
14797	YYFRYWYLPK	88	499.925	3	69.74	1496.76	-4.7	UNIQUE	2
6669	YYDLQDYAKK	87	435.885	3	45.38	1304.64	-4.8	UNIQUE	2
2430	FNFNEDYAVK	83	415.868	3	25.52	1244.58	-1.3	UNIQUE	2
4518	GYDWHEHGYK	82	430.858	3	36.43	1289.56	-4.7	UNIQUE	2
8347	DYDRYADTFK	82	431.533	3	50.87	1291.58	-4.7	UNIQUE	2
4518	GYDWHEHGYK	82	430.858	3	36.43	1289.56	-4.7	UNIQUE	2
Scan	Peptide	ALC (%)	m/z	z	RT	Mass	ppm	Uniqueness	Replicate
2939	SFDKHDYAFK	99	419.539	3	27.38	1255.6	-2.7	UNIQUE	3
5115	PVDLKDYAEK	99	392.879	3	37.51	1175.62	-3.6	UNIQUE	3
7529	PDLMDYAHFK	99	417.864	3	48.87	1250.58	-4	UNIQUE	3
9915	EDLQDYAEFK	99	628.792	2	57.68	1255.57	-2.8	UNIQUE	3
10102	FDLADYATAK	99	557.281	2	58.35	1112.55	-3	UNIQUE	3
2874	YGMGFVVRMK	99	406.874	3	27.04	1217.61	-3.2	UNIQUE	3
14944	SFAMFSFFMK	99	637.289	2	74.14	1272.57	-2.9	UNIQUE	3
22021	PGMFWMWLWK	99	706.833	2	95.67	1411.66	-3.3	UNIQUE	3
22265	WLSFYTWLMK	99	695.354	2	96.36	1388.7	-2	UNIQUE	3
24224	WPWGYLYFFK	99	703.357	2	102.96	1404.7	-2.3	UNIQUE	3
24102	FYSFPWYWWK	98	754.86	2	102.38	1507.71	-1.9	UNIQUE	3
23655	FFLDVMDFWK	97	681.829	2	100.71	1361.65	-3.2	UNIQUE	3
9871	FDLEDYANEK	96	621.784	2	57.45	1241.56	-3.2	UNIQUE	3
23916	WYPFFFYMWK	96	765.354	2	101.75	1528.7	-5.1	UNIQUE	3
5938	TGDLADYAVK	94	526.275	2	42.13	1050.53	0.8	UNIQUE	3
22695	WWFYYLLNNK	94	723.37	2	97.58	1444.73	-2.3	UNIQUE	3
22668	YFQPLMLWWK	93	713.869	2	97.4	1425.73	-2.1	UNIQUE	3
20887	FFNVWWFRLK	92	481.265	3	92.39	1440.78	-5.3	UNIQUE	3
6568	FSDLEDYSTK	91	602.278	2	44.9	1202.55	-3.4	UNIQUE	3
20083	MGNWYFYWLK	89	711.834	2	89.89	1421.66	-3.8	UNIQUE	3
22164	WMMFYWNLFK	89	748.845	2	96	1495.68	-2.1	UNIQUE	3
8398	PVDWPDYAAK	88	580.789	2	52.13	1159.57	-2.9	UNIQUE	3
8579	PVDWDPAYAK	88	580.789	2	52.75	1159.57	-2.2	UNIQUE	3
22039	WWFQYLNMFK	87	739.356	2	95.78	1476.7	-2.1	UNIQUE	3
21712	NLWVFYSYWK	86	702.855	2	94.76	1403.7	-5.2	UNIQUE	3
8170	MMDWPDYAVK	84	643.779	2	51.32	1285.55	-3.4	UNIQUE	3
7048	SDLQDYSFMK	83	624.781	2	46.82	1247.55	-2.2	UNIQUE	3
22360	FWQWWLQQFK	83	748.381	2	96.67	1494.76	-5.7	UNIQUE	3
8154	DYDRYADTFK	82	431.534	3	51.22	1291.58	-3.5	UNIQUE	3
19474	WFLLWNDWWK	82	498.254	3	88.27	1491.75	-3.8	UNIQUE	3
6722	DHWTFADLWK	81	439.881	3	45.57	1316.63	-6.1	UNIQUE	3
Sequences identified from a selction for 12ca5 binding from a 2 x 10^8-member library
Scan	Peptide	ALC (%)	m/z	z	RT	Mass	ppm	Uniqueness	Replicate
3241	MDMEDYAAMK	99	618.238	2	27.06	1234.47	-3.7	UNIQUE	1
3346	KGDLHDYAFK	99	398.207	3	27.4	1191.6	-3.6	UNIQUE	1
3369	PADLHDYAEK	99	386.523	3	27.48	1156.55	-3.7	UNIQUE	1
5316	MADLMDYAGK	99	573.249	2	34.53	1144.49	-4.4	UNIQUE	1
5975	PDLEDYAVKK	99	392.878	3	36.98	1175.62	-4.5	UNIQUE	1
6401	LEDVGDYAAK	99	540.27	2	38.19	1078.53	-3.8	UNIQUE	1
6814	LTDVPDYASK	99	554.286	2	39.38	1106.56	-3.8	UNIQUE	1
7405	PLVDVHDYAK	99	385.875	3	41.16	1154.61	-4.8	UNIQUE	1
7483	LGDLMDYSEK	99	593.274	2	41.38	1184.54	-3.2	UNIQUE	1
7667	DMEDYAAFQK	99	616.764	2	41.83	1231.52	-3.8	UNIQUE	1
7942	NDDLADYAEK	99	576.76	2	42.62	1151.51	-4.2	UNIQUE	1
8305	ADLQDYAAVK	99	546.786	2	43.65	1091.56	-3.9	UNIQUE	1
8806	ALDVPDYAGK	99	524.276	2	44.94	1046.54	-1.5	UNIQUE	1
9615	WSDVEDYAAK	99	591.773	2	47.11	1181.54	-3.3	UNIQUE	1
10535	YEDLEDYAAK	99	608.278	2	49.7	1214.55	-3.5	UNIQUE	1
10668	ADVQDYASWK	99	591.28	2	49.9	1180.55	-4.8	UNIQUE	1
10909	SPDLEDYAYK	99	600.28	2	50.63	1198.55	-3.9	UNIQUE	1
11526	QADVWDYAAK	99	583.283	2	52.19	1164.56	-4.5	UNIQUE	1
11557	FMMDLEDYAK	99	647.275	2	52.26	1292.54	-4.7	UNIQUE	1
12099	LDLPDYAFHK	99	406.547	3	53.49	1216.62	-4.6	UNIQUE	1
12640	WFDTTDYADK	99	630.778	2	54.59	1259.55	-4.1	UNIQUE	1
12802	LTDLQDYSFK	99	614.812	2	55.07	1227.61	-4	UNIQUE	1
13195	YEDVLDYADK	99	615.285	2	55.88	1228.56	-4.9	UNIQUE	1
13411	YFDVADYASK	99	589.277	2	56.37	1176.55	-4.8	UNIQUE	1
13951	YFDVEDYAAK	99	610.283	2	57.64	1218.56	-3.4	UNIQUE	1
14013	PWDVQDYAYK	99	642.304	2	57.77	1282.6	-4.2	UNIQUE	1
14030	FADWEDYANK	99	629.278	2	57.79	1256.55	-3.9	UNIQUE	1
14163	YVDWQDYADK	99	651.291	2	58.1	1300.57	-4.1	UNIQUE	1
15750	LMDLEDYAFK	99	630.3	2	61.84	1258.59	-3.2	UNIQUE	1
16073	VDLEDYANFK	99	606.796	2	62.53	1211.58	-4.3	UNIQUE	1
17328	FFDVQDYAYK	99	647.806	2	65.27	1293.6	-4.5	UNIQUE	1
21737	YFWWQYMMYK	99	788.839	2	75.16	1575.67	-3	UNIQUE	1
25865	ETDWELLVFK	99	639.837	2	84.98	1277.67	-4.7	UNIQUE	1
26454	WFDAQLLVFK	99	633.353	2	86.59	1264.7	-3.8	UNIQUE	1
4861	FVQDMEDYAK	98	630.78	2	33.2	1259.55	-3.6	UNIQUE	1
5698	GMDVVDYAAK	98	542.258	2	36.04	1082.51	-4.3	UNIQUE	1
7341	TSDLEDYAMK	98	594.263	2	40.99	1186.52	-4.9	UNIQUE	1
7525	LQDVEDYSVK	98	597.802	2	41.44	1193.59	-3.3	UNIQUE	1
7556	WSDLKDYAAK	98	399.207	3	41.54	1194.6	-4.5	UNIQUE	1
7678	LGDYADYAAK	98	543.264	2	41.98	1084.52	-4.1	UNIQUE	1
9391	EFDLHDYATK	98	413.198	3	46.4	1236.58	-4.4	UNIQUE	1
10118	WDDFKDYADK	98	651.291	2	48.53	1300.57	-3.5	UNIQUE	1
10374	MEDFVDYADK	98	624.264	2	49.29	1246.52	-3.5	UNIQUE	1
11595	TYDWEDYASK	98	638.775	2	52.36	1275.54	-4.5	UNIQUE	1
16464	WFWYTHPQFK	98	719.853	2	63.36	1437.7	-4.9	UNIQUE	1
16542	FYDYPDYAFK	98	664.301	2	63.54	1326.59	-3.2	UNIQUE	1
18291	YYDLPDYAFK	98	647.308	2	67.52	1292.61	-4.8	UNIQUE	1
19691	FFDLEDYSVK	98	631.306	2	70.6	1260.6	-4.3	UNIQUE	1
21071	EFDLADYSWK	98	636.795	2	73.74	1271.58	-4.6	UNIQUE	1
3660	LGDMPDYAAK	97	548.259	2	28.71	1094.51	-2.8	UNIQUE	1
4992	YADAHDYAFK	97	400.519	3	33.59	1198.54	-5.1	UNIQUE	1
6430	PADLPDYAQK	97	558.785	2	38.26	1115.56	-4.3	UNIQUE	1
7388	GPDVEDYAVK	97	546.27	2	41.08	1090.53	-3.7	UNIQUE	1
7544	WTDLPDYSHK	97	420.87	3	41.46	1259.59	-3.7	UNIQUE	1
8710	KMDLKDYAGK	97	395.207	3	44.7	1182.61	-7.2	UNIQUE	1
11176	ALQDLQDYAK	97	582.304	2	51.35	1162.6	-4.7	UNIQUE	1
12377	ADWRDYADLK	97	417.873	3	54.11	1250.6	-4.7	UNIQUE	1
13160	PDDLEDYSWK	97	633.784	2	55.87	1265.56	-3	UNIQUE	1
13319	WDDVADYSFK	97	622.784	2	56.27	1243.55	2.3	UNIQUE	1
13434	TTWDVEDYAK	97	613.786	2	56.42	1225.56	-4	UNIQUE	1
15086	LFDVEDYADK	97	607.288	2	60.3	1212.57	-3.6	UNIQUE	1
26693	FYWWQYMMYK	97	780.84	2	87.21	1559.67	-5	UNIQUE	1
27202	WYGLYFTYFK	97	693.849	2	88.52	1385.68	1.2	UNIQUE	1
2555	DMMEDYAAMK	96	626.237	2	23.38	1250.46	-2.1	UNIQUE	1
3075	PVDMEDYAEK	96	606.264	2	26.32	1210.52	-3	UNIQUE	1
3264	ELDMHDYAVK	96	412.527	3	27.14	1234.57	-3.7	UNIQUE	1
4443	LDDMQDYAVK	96	606.779	2	31.78	1211.55	-4.2	UNIQUE	1
6112	MNDLPDYATK	96	591.775	2	37.31	1181.54	-3.3	UNIQUE	1
6759	LDKPDYAQFK	96	408.55	3	39.2	1222.63	-4.5	UNIQUE	1
11470	WQDMPDYAFK	96	658.29	2	52.11	1314.57	-3.8	UNIQUE	1
17514	YLDWADYAEK	96	636.796	2	65.68	1271.58	-3.3	UNIQUE	1
17947	MLDVYDYAWK	96	659.807	2	66.69	1317.61	-5.7	UNIQUE	1
5807	PTDLQDYANK	95	582.286	2	36.43	1162.56	-3.7	UNIQUE	1
5932	FQDVQDYASK	95	600.286	2	36.82	1198.56	-4	UNIQUE	1
6805	NGDLEDYASK	95	555.755	2	39.37	1109.5	-3.5	UNIQUE	1
7516	SMDLEDYAMK	95	617.258	2	41.51	1232.51	-2.8	UNIQUE	1
10257	SDDWSDYAEK	95	607.75	2	48.99	1213.49	-2.7	UNIQUE	1
10525	ETDWQDYADK	95	635.27	2	49.71	1268.53	-4.2	UNIQUE	1
12081	MDLHDYADFK	95	418.524	3	53.47	1252.55	-4.7	UNIQUE	1
16518	FDVPDYAYYK	95	640.301	2	63.53	1278.59	-3.8	UNIQUE	1
17994	YTDLWDYAEK	95	651.8	2	66.77	1301.59	-5	UNIQUE	1
3360	YHDLPDYAHK	94	419.87	3	27.35	1256.59	-3.8	UNIQUE	1
5937	FADLHDYSEK	94	612.286	2	36.81	1222.56	-3.8	UNIQUE	1
11925	YPYDVDPYAK	94	615.293	2	53.13	1228.58	-3.9	UNIQUE	1
12155	VDLHDYADWK	94	420.87	3	53.68	1259.59	-4.5	UNIQUE	1
7478	ALDLKDAYAK	93	553.812	2	41.34	1105.61	-4	UNIQUE	1
10157	TVDLPDYSSK	93	562.283	2	48.7	1122.56	-4.4	UNIQUE	1
11196	LGDLMDYESK	93	585.276	2	51.36	1168.54	-4.9	UNIQUE	1
3712	GDVMDYAAPK	92	541.251	2	28.89	1080.49	-2.8	UNIQUE	1
4058	MLDMPDYANK	92	614.768	2	30.23	1227.53	-3.5	UNIQUE	1
5192	DLHDYAHTLK	92	404.542	3	34.24	1210.61	-4.9	UNIQUE	1
8988	HDLPDYAYYK	92	642.304	2	45.29	1282.6	-3.8	UNIQUE	1
10666	VYDVEDYSYK	92	640.293	2	50.02	1278.58	-3.7	UNIQUE	1
12114	EQDWPDYAYK	92	657.291	2	53.51	1312.57	-4.1	UNIQUE	1
31853	WPPFVWGWWK	92	694.356	2	102.9	1386.7	-3.3	UNIQUE	1
6055	HVDWKDYAEK	91	430.545	3	37.13	1288.62	-5.1	UNIQUE	1
6147	YFDKVDYAEK	91	426.21	3	37.47	1275.61	-3.9	UNIQUE	1
10766	DVHDAYHFWK	91	439.541	3	50.26	1315.61	-5.4	UNIQUE	1
13271	LNDLPDYSFK	91	605.806	2	56.11	1209.6	-4	UNIQUE	1
14922	QTDLWDYAEK	91	634.299	2	59.91	1266.59	-3.6	UNIQUE	1
2902	LADMDEYSSK	90	587.257	2	25.4	1172.5	-2.5	UNIQUE	1
6694	PEQDLPDYAK	90	587.788	2	38.93	1173.57	-4.1	UNIQUE	1
7559	YVKDVDYAFK	90	416.219	3	41.57	1245.64	-3.6	UNIQUE	1
7765	FDYEDYAARK	90	426.202	3	42.13	1275.59	-3.2	UNIQUE	1
9198	LDKVDYADWK	90	417.882	3	45.88	1250.63	-4	UNIQUE	1
13277	YMDLVDYESK	90	631.29	2	56.18	1260.57	-2.4	UNIQUE	1
7189	DFHDYAYNPK	89	634.785	2	40.49	1267.56	-4.7	UNIQUE	1
7999	KLENDYAELK	89	407.885	3	42.79	1220.64	-5.1	UNIQUE	1
13564	MDLHYDAFYK	89	434.536	3	56.75	1300.59	-4.6	UNIQUE	1
21124	WGDLPDYSWK	89	633.299	2	73.86	1264.59	-3.6	UNIQUE	1
6338	GPDMDEYAFK	88	594.253	2	37.95	1186.5	-3.7	UNIQUE	1
7104	ELDMDHYAVK	88	407.196	3	40.26	1218.57	-4.5	UNIQUE	1
7413	YPDVHDYAVK	88	402.535	3	41.12	1204.59	-4.8	UNIQUE	1
7566	PWDKNEYSFK	88	438.214	3	41.55	1311.62	-4.4	UNIQUE	1
10471	ASDVFDYADK	88	565.259	2	49.48	1128.51	-4.6	UNIQUE	1
23387	FYDLWDYAAK	88	645.808	2	79.04	1289.61	-4.8	UNIQUE	1
2750	VDYRDMSDVK	87	414.863	3	24.45	1241.57	-3.1	UNIQUE	1
5897	VSDLGYDAEK	87	548.268	2	36.75	1094.52	-2.9	UNIQUE	1
6012	TPDVTDAYAK	87	540.271	2	37.13	1078.53	-1.8	UNIQUE	1
9104	KTHSMFLYAK	87	408.886	3	45.63	1223.65	-9.4	UNIQUE	1
9190	VFDLHDYASK	87	398.534	3	45.89	1192.59	-5	UNIQUE	1
6931	KDLYDPAQFK	86	408.551	3	39.77	1222.63	-3.6	UNIQUE	1
15242	WSDLVSDDYK	86	613.786	2	60.71	1225.56	-3.3	UNIQUE	1
4567	VMLDKVDAYK	85	399.548	3	32.19	1195.63	-4.8	UNIQUE	1
9571	VGDWPDYESK	85	597.772	2	46.92	1193.54	-4.1	UNIQUE	1
10039	DYHDFSHWYK	85	466.206	3	48.42	1395.6	-3.1	UNIQUE	1
11416	DSVPDAYDFK	85	578.267	2	51.96	1154.52	-3.7	UNIQUE	1
6404	TDVRDYADYK	84	415.533	3	38.19	1243.58	-4.9	UNIQUE	1
7759	SWDMDPYSEK	84	636.761	2	42.12	1271.51	-4.1	UNIQUE	1
8225	YLDTHDYAFK	84	424.538	3	43.46	1270.6	-3.9	UNIQUE	1
4706	PEDLHDYSYK	83	422.529	3	32.68	1264.57	-4.9	UNIQUE	1
5453	MPDVDMYAAK	83	586.258	2	35.03	1170.5	-3.6	UNIQUE	1
6557	DLADYDAKAK	83	554.785	2	38.66	1107.56	0.3	UNIQUE	1
6748	LMFDQDYAHK	83	428.199	3	39.21	1281.58	-4.6	UNIQUE	1
6969	QLDFHDYANK	83	417.201	3	39.87	1248.59	-5.3	UNIQUE	1
33080	FFPFYFWWPK	83	732.365	2	108.7	1462.72	-5	UNIQUE	1
3739	KDVHDYAYLK	82	417.554	3	28.93	1249.65	-4.6	UNIQUE	1
4909	APDMPDYAYK	82	593.264	2	33.32	1184.52	-3.3	UNIQUE	1
5853	MLDMDPYANK	82	606.77	2	36.6	1211.53	-4.2	UNIQUE	1
6040	HDWNEYAAAK	82	602.279	2	37.15	1202.55	-3.5	UNIQUE	1
7358	VEGDLDPYAK	82	553.278	2	41	1104.55	-4	UNIQUE	1
8377	EVHDYADLSK	82	392.526	3	43.91	1174.56	-4.8	UNIQUE	1
12655	PDVPDYAFPK	82	574.291	2	54.8	1146.57	-3.6	UNIQUE	1
16775	VWDFDPYAAK	82	605.796	2	64.08	1209.58	-3.7	UNIQUE	1
26198	WYDLVSDFFK	82	659.824	2	85.91	1317.64	-4.2	UNIQUE	1
5087	TMLDMDPYAK	81	608.271	2	33.85	1214.53	-2.6	UNIQUE	1
5357	YMDTVDEFSK	81	625.27	2	34.74	1248.53	-6.2	UNIQUE	1
6262	HDWQDAYAAK	81	602.278	2	37.79	1202.55	-4.1	UNIQUE	1
6592	DLPDYARVSK	81	581.812	2	38.68	1161.61	-4	UNIQUE	1
6971	HADWMDYADK	81	633.762	2	39.81	1265.51	-3.8	UNIQUE	1
7616	NDLHDYSYLK	81	422.873	3	41.74	1265.6	-5	UNIQUE	1
7205	WQTDMAYNPK	80	423.526	3	40.43	1267.57	-7.1	UNIQUE	1
8326	DLHDAYDLSK	80	588.286	2	43.73	1174.56	-4.2	UNIQUE	1
10611	DKQDYAALFK	80	599.314	2	49.85	1196.62	-4.2	UNIQUE	1
11609	FDLEDYTTNK	80	622.791	2	52.45	1243.57	-3.5	UNIQUE	1
18146	WTDWYDYADK	80	681.293	2	67.19	1360.57	-1.2	UNIQUE	1
Scan	Peptide	ALC (%)	m/z	z	RT	Mass	ppm	Uniqueness	Replicate
4291	LDDMQDYAVK	99	606.78	2	31.3	1211.55	-2.9	UNIQUE	2
5513	PTDLQDYANK	99	582.286	2	36.04	1162.56	-3.9	UNIQUE	2
5637	PDLEDYAVKK	99	392.878	3	36.62	1175.62	-5.5	UNIQUE	2
7647	ADLQDYAAVK	99	546.786	2	43.48	1091.56	-3.6	UNIQUE	2
8874	WSDVEDYAAK	99	591.772	2	47	1181.54	-4.7	UNIQUE	2
9743	MEDFVDYADK	99	624.264	2	49.26	1246.52	-3.9	UNIQUE	2
9877	YEDLEDYAAK	99	608.277	2	49.61	1214.55	-4.8	UNIQUE	2
9913	FNDFPDYAGK	99	586.769	2	49.67	1171.53	-4.7	UNIQUE	2
10303	SPDLEDYAYK	99	600.28	2	50.61	1198.55	-4.1	UNIQUE	2
11362	LDLPDYAFHK	99	406.547	3	53.46	1216.62	-5	UNIQUE	2
12065	LTDLQDYSFK	99	614.811	2	55.1	1227.61	-5.8	UNIQUE	2
12590	YFDVADYASK	99	589.278	2	56.36	1176.55	-3.9	UNIQUE	2
13096	PWDVQDYAYK	99	642.304	2	57.75	1282.6	-3.4	UNIQUE	2
14601	LMDLEDYAFK	99	630.299	2	61.89	1258.59	-5.2	UNIQUE	2
14887	VDLEDYANFK	99	606.796	2	62.58	1211.58	-4.2	UNIQUE	2
15910	FFDVQDYAYK	99	647.806	2	65.28	1293.6	-4.5	UNIQUE	2
18009	FFDLEDYVSK	99	631.306	2	70.9	1260.6	-4	UNIQUE	2
19099	EFDLADYSWK	99	636.795	2	74	1271.58	-4.5	UNIQUE	2
19686	YFWWQYMMYK	99	788.839	2	75.72	1575.67	-3.1	UNIQUE	2
22679	ETDWELLVFK	99	639.837	2	85.23	1277.67	-4.2	UNIQUE	2
23237	WFDAQLLVFK	99	633.353	2	87.17	1264.7	-4	UNIQUE	2
3288	KGDLHDYAFK	98	398.207	3	26.81	1191.6	-4.4	UNIQUE	2
6826	PLVDVHDYAK	98	385.875	3	40.92	1154.61	-4.9	UNIQUE	2
7053	DMEDYAAFQK	98	616.764	2	41.59	1231.52	-4.2	UNIQUE	2
7086	LGDLMDYESK	98	593.274	2	41.7	1184.54	-3.6	UNIQUE	2
7279	NDDLADYAEK	98	576.76	2	42.36	1151.51	-3.3	UNIQUE	2
8604	EFDLHDYATK	98	413.198	3	46.21	1236.58	-5.1	UNIQUE	2
9571	SDDWSDYAEK	98	607.749	2	48.78	1213.49	-4.3	UNIQUE	2
9761	ETDWQDYADK	98	635.27	2	49.37	1268.53	-4.9	UNIQUE	2
10548	ALQDLQDYAK	98	582.304	2	51.36	1162.6	-4.4	UNIQUE	2
10844	QADVWDYAAK	98	583.283	2	52.1	1164.56	-3.9	UNIQUE	2
11706	ADWRDYADLK	98	417.873	3	54.25	1250.6	-4.6	UNIQUE	2
11791	WFDTTDYADK	98	630.778	2	54.45	1259.55	-3.7	UNIQUE	2
19167	WGDLPDYSWK	98	633.299	2	74.23	1264.59	-3.4	UNIQUE	2
3669	LGDMDPYAAK	97	548.259	2	28.59	1094.51	-3	UNIQUE	2
5421	GMDVVDYAAK	97	542.259	2	35.69	1082.51	-3.5	UNIQUE	2
13243	YVDWQDYADK	97	651.29	2	58.12	1300.57	-4.6	UNIQUE	2
13172	FADWEDYANK	96	629.277	2	57.91	1256.55	-5.1	UNIQUE	2
14019	LFDVEDYADK	96	607.288	2	60.3	1212.57	-3.5	UNIQUE	2
2369	SHRWALSVRK	95	310.435	4	21.7	1237.72	-4.1	UNIQUE	2
5855	LEDVGDYAAK	95	540.27	2	37.35	1078.53	-4	UNIQUE	2
12523	LNDLPDYSFK	95	605.807	2	56.21	1209.6	-3.1	UNIQUE	2
13057	YFDVEDYAAK	95	610.282	2	57.65	1218.56	-4.5	UNIQUE	2
13185	EDLPDYAFPK	95	597.293	2	58.02	1192.58	-3.3	UNIQUE	2
19117	FMLLFAVPGK	95	569.325	2	74.16	1136.64	-4.6	UNIQUE	2
20645	PLLFQVVQFK	95	609.371	2	78.6	1216.73	-4.8	UNIQUE	2
5798	YFDKVDYAEK	94	426.21	3	37.13	1275.61	-4.8	UNIQUE	2
6778	TSDLEDYAMK	94	594.263	2	40.77	1186.52	-4.7	UNIQUE	2
10905	TYDWEDYASK	94	638.775	2	52.3	1275.54	-3.7	UNIQUE	2
11270	YPYDVPDAYK	94	615.293	2	53.18	1228.58	-4.9	UNIQUE	2
12372	YEDVLDYADK	94	615.285	2	55.82	1228.56	-5	UNIQUE	2
5067	MADLMDYAGK	93	573.249	2	34.12	1144.49	-4.4	UNIQUE	2
6269	LDKPDYAQFK	93	408.55	3	38.8	1222.63	-4.5	UNIQUE	2
3316	PADLHDYAEK	92	386.523	3	26.93	1156.55	-4	UNIQUE	2
7176	FDYEDYARAK	92	426.203	3	42	1275.59	-1.5	UNIQUE	2
11480	VDLHDYADWK	92	420.87	3	53.72	1259.59	-3.7	UNIQUE	2
15210	WFWYTHQPFK	92	719.855	2	63.53	1437.7	-2.6	UNIQUE	2
16696	YYDLPDYAFK	92	647.309	2	67.36	1292.61	-3.8	UNIQUE	2
4656	FVQDMEDYAK	91	630.78	2	32.67	1259.55	-3.2	UNIQUE	2
4903	TWDRPDYADK	91	422.533	3	33.48	1264.58	-5.5	UNIQUE	2
16603	WTDWYDYADK	91	681.291	2	67.16	1360.57	-4.2	UNIQUE	2
22841	DNDWELLVFK	91	639.336	2	85.87	1276.65	9.5	UNIQUE	2
2527	MDMEDYAAMK	90	626.236	2	23.11	1250.46	-2.8	UNIQUE	2
6093	DLADYADKAK	90	554.783	2	38.22	1107.56	-3.3	UNIQUE	2
6919	WTDLPDYSHK	90	420.87	3	41.13	1259.59	-4.2	UNIQUE	2
10111	DVHDAYHFWK	90	439.542	3	50.23	1315.61	-4.9	UNIQUE	2
12619	TTWDVEDYAK	90	613.786	2	56.41	1225.56	-3.1	UNIQUE	2
8483	VFDLHDYASK	89	398.535	3	45.84	1192.59	-4.5	UNIQUE	2
9370	WDDFKDYADK	89	434.529	3	48.3	1300.57	-5.4	UNIQUE	2
9905	ADVQDYASWK	89	591.28	2	49.72	1180.55	-4.3	UNIQUE	2
3032	PVDMEDYAEK	88	606.264	2	25.89	1210.52	-2.9	UNIQUE	2
4810	EVHDYAHTLK	88	404.542	3	33.16	1210.61	-5.2	UNIQUE	2
15181	FYDYPDYAFK	88	664.301	2	63.46	1326.59	-4.2	UNIQUE	2
5712	HVDWKDYAEK	87	430.546	3	36.83	1288.62	-4.1	UNIQUE	2
6053	VFDVHDYESK	87	413.198	3	38.05	1236.58	-4.1	UNIQUE	2
9797	ASDVFDYADK	87	565.259	2	49.39	1128.51	-4.8	UNIQUE	2
10034	VYDVEDYSYK	87	640.294	2	49.99	1278.58	-2.8	UNIQUE	2
3260	ELDMDHYAVK	86	412.527	3	26.7	1234.57	-4.8	UNIQUE	2
5594	FQDVQDYGTK	86	600.286	2	36.38	1198.56	-3.8	UNIQUE	2
6800	VEGDLDPYAK	86	553.277	2	40.85	1104.55	-4.4	UNIQUE	2
10785	DSVPDYDAFK	86	578.267	2	51.95	1154.52	-3.9	UNIQUE	2
10840	WQDMPDYAFK	86	658.291	2	52.11	1314.57	-2.7	UNIQUE	2
11370	QEDWPDYAYK	86	657.291	2	53.44	1312.57	-3.8	UNIQUE	2
14125	SWDLVDYSDK	86	613.786	2	60.57	1225.56	-3.3	UNIQUE	2
4772	YADAHDAYFK	85	400.519	3	33.04	1198.54	-4.9	UNIQUE	2
6889	LQDVEDYVSK	85	597.802	2	41.16	1193.59	-3.6	UNIQUE	2
7668	DLHDADYLSK	85	588.286	2	43.52	1174.56	-3.2	UNIQUE	2
8506	LDKDYVADWK	85	417.882	3	45.85	1250.63	-4.6	UNIQUE	2
12494	WDDVADFSYK	85	622.782	2	56.18	1243.55	-1.3	UNIQUE	2
16498	LMDVYGEYWK	85	659.808	2	66.9	1317.61	-3.9	UNIQUE	2
16565	YTDLWDESFK	85	651.801	2	67.01	1301.59	-4.8	UNIQUE	2
2678	VDYRDMSDVK	84	414.863	3	24.03	1241.57	-4.3	UNIQUE	2
6214	LTDVPDYASK	84	554.285	2	38.62	1106.56	-4	UNIQUE	2
6967	KFSYDQWPDK	84	438.213	3	41.29	1311.62	-4.8	UNIQUE	2
14155	QDFPYDADFK	84	622.781	2	60.72	1243.55	-3.5	UNIQUE	2
5677	HDWNEYAAAK	83	602.279	2	36.71	1202.55	-3.6	UNIQUE	2
16093	YLDWAYDAEK	83	636.796	2	65.81	1271.58	-4.3	UNIQUE	2
16512	DWTDVEYEGK	83	620.775	2	66.87	1239.54	-3.6	UNIQUE	2
5946	PADLPDYAQK	82	558.785	2	37.6	1115.56	-4.1	UNIQUE	2
6025	TDVDRYADYK	82	415.534	3	37.98	1243.58	-3.4	UNIQUE	2
6712	GPDVEDVFSK	82	546.27	2	40.59	1090.53	-3.9	UNIQUE	2
9050	WDLEDYSEHK	82	440.864	3	47.49	1319.58	-5.2	UNIQUE	2
13898	QTDLWDYAEK	82	634.299	2	59.92	1266.59	-3.1	UNIQUE	2
3291	YHDLPDYAHK	81	419.87	3	26.81	1256.59	-4.1	UNIQUE	2
8242	HDLPDFSYYK	81	642.304	2	45.13	1282.6	-3.8	UNIQUE	2
11386	KDPPDYAFHK	81	406.206	3	53.53	1215.6	-6.9	UNIQUE	2
2181	WTLAHRVHHK	80	321.685	4	20.27	1282.72	-3.4	UNIQUE	2
6129	DLPDYARSVK	80	581.812	2	38.38	1161.61	-4.8	UNIQUE	2
7047	NDLYHDSYLK	80	422.873	3	41.55	1265.6	-5.5	UNIQUE	2
14553	FVQDWEDYAK	80	650.302	2	61.75	1298.59	-3.2	UNIQUE	2
Scan	Peptide	ALC (%)	m/z	z	RT	Mass	ppm	Uniqueness	Replicate
2245	MDMEDYAAMK	99	626.237	2	21.55	1250.46	-1.5	UNIQUE	3
5198	MADLMDYAGK	99	573.25	2	33.26	1144.49	-2.6	UNIQUE	3
5800	GMDVVDYAAK	99	542.259	2	35.34	1082.51	-3.7	UNIQUE	3
5965	PDLEDYAVKK	99	392.879	3	35.98	1175.62	-2.8	UNIQUE	3
6339	LEDVGDYAAK	99	540.271	2	36.97	1078.53	-1.3	UNIQUE	3
6433	PADLPDYAQK	99	558.786	2	37.23	1115.56	-3	UNIQUE	3
6876	FDMQDYAYMK	99	671.774	2	38.65	1341.54	-2.1	UNIQUE	3
7389	TSDLEDYAMK	99	594.264	2	40.24	1186.52	-3	UNIQUE	3
7821	ATDMVDYAFK	99	588.272	2	41.38	1174.53	-2.4	UNIQUE	3
7796	LGDLMDYSEK	99	593.275	2	41.38	1184.54	-3	UNIQUE	3
8441	ADLQDYAAVK	99	546.786	2	43.23	1091.56	-2.8	UNIQUE	3
9253	VFDLHDYASK	99	398.535	3	45.44	1192.59	-3.4	UNIQUE	3
9769	WSDVEDYAAK	99	591.774	2	46.92	1181.54	-1.2	UNIQUE	3
10561	MEDFVDYADK	99	624.265	2	49	1246.52	-1.6	UNIQUE	3
10827	YEDLEDYAAK	99	608.279	2	49.59	1214.55	-1.6	UNIQUE	3
11239	SPDLEDYAYK	99	600.281	2	50.67	1198.55	-1.9	UNIQUE	3
11545	ALQDLQDYAK	99	582.305	2	51.28	1162.6	-2.6	UNIQUE	3
11976	FMMDLEDYAK	99	647.277	2	52.3	1292.54	-2.2	UNIQUE	3
12332	LDLPDYAFHK	99	406.548	3	53.29	1216.62	-2.3	UNIQUE	3
12777	ADWRDYADLK	99	417.874	3	54.23	1250.6	-2.6	UNIQUE	3
12995	WFDTTDYADK	99	630.779	2	54.68	1259.55	-1.7	UNIQUE	3
13231	LTDLQDYSFK	99	614.813	2	55.26	1227.61	-2	UNIQUE	3
13575	YEDVLDYADK	99	615.288	2	56.05	1228.56	1	UNIQUE	3
13781	LNDLPDYSFK	99	605.807	2	56.54	1209.6	-2.2	UNIQUE	3
14435	YFDVEDYAAK	99	610.284	2	57.97	1218.56	-2.1	UNIQUE	3
14433	PWDVQDYAYK	99	642.304	2	58.06	1282.6	-3.2	UNIQUE	3
14391	FADWEDYANK	99	629.279	2	58.03	1256.55	-2.4	UNIQUE	3
16298	LMDLEDYAFK	99	630.301	2	62.3	1258.59	-2.4	UNIQUE	3
16603	VDLEDYANFK	99	606.797	2	62.97	1211.58	-2.6	UNIQUE	3
17865	FFDVQDYAYK	99	647.807	2	65.85	1293.6	-3.3	UNIQUE	3
20131	FFDLEDYSVK	99	631.307	2	71.36	1260.6	-2.5	UNIQUE	3
21878	YFWWQYMMYK	99	788.84	2	75.7	1575.67	-1.6	UNIQUE	3
26483	WFDAQLLVFK	99	633.354	2	87.77	1264.7	-2.8	UNIQUE	3
4995	YADAHDYAFK	98	400.519	3	32.45	1198.54	-3.4	UNIQUE	3
7493	PLVDVHDYAK	98	385.875	3	40.45	1154.61	-3.6	UNIQUE	3
9250	LDKVDYADWK	98	417.882	3	45.44	1250.63	-4.3	UNIQUE	3
9382	EFDLHDYATK	98	413.198	3	45.91	1236.58	-3.4	UNIQUE	3
9828	WDLEDYSEHK	98	440.865	3	47.13	1319.58	-3.5	UNIQUE	3
11859	QADVWDYAAK	98	583.284	2	52.01	1164.56	-3	UNIQUE	3
13786	YFDVADYASK	98	589.279	2	56.58	1176.55	-2.2	UNIQUE	3
15728	QDFPDYADFK	98	622.781	2	61.08	1243.55	-2.7	UNIQUE	3
17450	EVDLVDYAAK	98	561.294	2	65.07	1120.58	-1.8	UNIQUE	3
21484	EFDLADYSWK	98	636.797	2	74.66	1271.58	-2.4	UNIQUE	3
3113	KGDLHDYAFK	97	398.207	3	25.99	1191.6	-2.9	UNIQUE	3
3501	LGDMPDYAAK	97	548.26	2	27.34	1094.51	-1	UNIQUE	3
7736	MDEDYAAFQK	97	616.764	2	41.17	1231.52	-3.6	UNIQUE	3
8929	ALDVPDYAGK	97	524.277	2	44.54	1046.54	-0.3	UNIQUE	3
11036	DVHDYAHFWK	97	439.543	3	50.09	1315.61	-2.7	UNIQUE	3
13832	VDVTDYAEFK	97	593.292	2	56.81	1184.57	-1.2	UNIQUE	3
15640	LFDVEDYADK	97	607.29	2	60.86	1212.57	-1.3	UNIQUE	3
18491	YTDLWDYAEK	97	651.802	2	67.33	1301.59	-1.9	UNIQUE	3
27457	YWPFLWYAMK	97	710.347	2	90.39	1418.68	-3.2	UNIQUE	3
6611	LMDFQDYAHK	96	428.199	3	37.77	1281.58	-4.3	UNIQUE	3
6773	LDKPDYAQFK	96	408.55	3	38.33	1222.63	-3.9	UNIQUE	3
6841	LTDVPDYASK	96	554.286	2	38.55	1106.56	-2.6	UNIQUE	3
7183	EVEDYASTMK	96	594.264	2	39.58	1186.52	-3.9	UNIQUE	3
7538	ALDLKDAYAK	96	553.812	2	40.57	1105.61	-3.6	UNIQUE	3
7542	WTDLPDYSHK	96	420.87	3	40.62	1259.59	-3.4	UNIQUE	3
8164	KLENDYAELK	96	407.886	3	42.41	1220.64	-4	UNIQUE	3
8577	MEDAADYAWK	96	607.759	2	43.56	1213.51	-3.2	UNIQUE	3
10163	WDDFKDYADK	96	434.53	3	48.05	1300.57	-3.6	UNIQUE	3
14491	EDLPDYAFPK	96	597.295	2	58.3	1192.58	-1	UNIQUE	3
16823	WFWYTHPQFK	96	719.855	2	63.54	1437.7	-1.7	UNIQUE	3
4926	DLHDYAHTLK	95	404.542	3	32.42	1210.61	-3.5	UNIQUE	3
6607	EVDVKDYAYK	95	410.21	3	37.81	1227.61	-3.6	UNIQUE	3
8771	LGDMFDYAAK	95	573.272	2	44.15	1144.52	6.1	UNIQUE	3
11901	WQDMDPYAFK	95	658.291	2	52.13	1314.57	-2	UNIQUE	3
3535	DGVMDYAAPK	94	541.253	2	27.33	1080.49	0.2	UNIQUE	3
3792	LVDMDMYAMK	94	632.274	2	28.45	1262.53	-1.2	UNIQUE	3
5012	TMLDMDPYAK	94	608.271	2	32.6	1214.53	-2.5	UNIQUE	3
7618	YVDKVDYAFK	94	416.219	3	40.85	1245.64	-4.5	UNIQUE	3
12217	EDMPDYAVWK	94	634.784	2	52.89	1267.55	-1.4	UNIQUE	3
21019	FDVWDYAQVK	94	635.315	2	73.66	1268.62	-2.1	UNIQUE	3
4454	VMLDKVDYAK	93	399.548	3	30.86	1195.63	-4	UNIQUE	3
7480	VEGDLPDYAK	93	553.278	2	40.46	1104.55	-3.9	UNIQUE	3
7897	FDYEDYARAK	93	426.202	3	41.61	1275.59	-3.8	UNIQUE	3
12512	EVADYADTVK	93	555.276	2	53.65	1108.54	-1.9	UNIQUE	3
18449	MLDVYDSFWK	93	659.808	2	67.18	1317.61	-3.5	UNIQUE	3
3037	ELDMHDYAVK	92	412.528	3	25.75	1234.57	-2.6	UNIQUE	3
6585	DLADYADKAK	92	554.784	2	37.8	1107.56	-2.2	UNIQUE	3
7103	WDVMDYAKAK	92	414.536	3	39.32	1240.59	-3.7	UNIQUE	3
7631	WSDLKDYAAK	92	399.206	3	40.91	1194.6	-5.3	UNIQUE	3
9843	YMDLVDYESK	92	639.287	2	47.14	1276.56	-3.3	UNIQUE	3
10756	EGVQDYASWK	92	591.28	2	49.56	1180.55	-4.2	UNIQUE	3
12493	VVDLADYSYK	92	586.303	2	53.58	1170.59	-1	UNIQUE	3
17030	FDVPDYAYYK	92	640.303	2	64.01	1278.59	0.1	UNIQUE	3
5133	MPDVDMYAAK	91	586.258	2	33.01	1170.5	-2.6	UNIQUE	3
6108	HVDWKDYAEK	91	430.546	3	36.34	1288.62	-3.9	UNIQUE	3
9031	FADADPYAYK	91	580.273	2	44.86	1158.53	-3.5	UNIQUE	3
10793	DKQDYAALFK	91	599.316	2	49.57	1196.62	-1.3	UNIQUE	3
10931	VYDVEDYSYK	91	640.294	2	49.97	1278.58	-2.6	UNIQUE	3
13525	WDQHDYAFLK	91	441.217	3	55.99	1320.62	4.1	UNIQUE	3
15656	EVADYADMFK	91	602.269	2	60.99	1202.53	-3.2	UNIQUE	3
28412	WFWFGWWMPK	91	743.356	2	93.08	1484.69	8.5	UNIQUE	3
3120	YHDLPDYAHK	90	419.871	3	26.02	1256.59	-2.7	UNIQUE	3
3328	VDKEDYAMLK	90	409.54	3	26.83	1225.6	-1.6	UNIQUE	3
4479	LDDMENYAVK	90	606.781	2	30.88	1211.55	-2.1	UNIQUE	3
6166	MNDLPDYATK	90	591.775	2	36.49	1181.54	-2.9	UNIQUE	3
12334	YPYDVDPYAK	90	615.295	2	53.21	1228.58	-1.4	UNIQUE	3
18818	YYDLPDYAFK	90	647.31	2	68.1	1292.61	-1.3	UNIQUE	3
2822	PVDEMDYAEK	89	606.265	2	24.97	1210.52	-2.1	UNIQUE	3
3171	LMRDVPDYSK	89	413.544	3	26.25	1237.61	-2.7	UNIQUE	3
4840	FVQDMDEYAK	89	630.78	2	32.16	1259.55	-3.5	UNIQUE	3
6279	YFDKVDYAEK	89	426.211	3	36.71	1275.61	-2.4	UNIQUE	3
6337	GPDMDEYAFK	89	594.255	2	36.97	1186.5	-0.7	UNIQUE	3
8985	HDLPDYAYYK	89	642.304	2	44.78	1282.6	-2.9	UNIQUE	3
10274	DYHDSFHWYK	89	466.206	3	48.2	1395.6	-3.1	UNIQUE	3
10747	MFDLRDYAAK	89	415.54	3	49.53	1243.6	-2.6	UNIQUE	3
17936	FWDLMDYANK	89	659.299	2	66.1	1316.59	-1.7	UNIQUE	3
5053	MLKDVDYSYK	88	426.211	3	32.74	1275.62	-3.6	UNIQUE	3
7374	GPDVEDYAVK	88	546.27	2	40.24	1090.53	-3.9	UNIQUE	3
20813	FDFDLPDYSK	88	623.293	2	73.14	1244.57	0.3	UNIQUE	3
6076	YDVVWYSESK	87	425.537	3	36.22	1273.6	-7.1	UNIQUE	3
6763	TMTDLQDYAK	87	600.78	2	38.25	1199.55	-3.5	UNIQUE	3
8308	YLDTHDAYFK	87	424.539	3	42.88	1270.6	-2.8	UNIQUE	3
12825	WMDLPDAYTK	87	627.794	2	54.45	1253.58	-1.5	UNIQUE	3
16993	YFMDWPDYAK	87	675.794	2	63.97	1349.58	-0.5	UNIQUE	3
5825	FADLHDYESK	86	408.526	3	35.5	1222.56	-3.3	UNIQUE	3
7678	NDLHDYSYLK	86	422.873	3	40.98	1265.6	-4.2	UNIQUE	3
3488	LPDHHDYFSK	85	419.871	3	27.22	1256.59	-1.8	UNIQUE	3
5831	PTDLQDFSNK	85	582.287	2	35.6	1162.56	-1.8	UNIQUE	3
6121	FFDMKDYAEK	85	436.867	3	36.41	1307.59	-4	UNIQUE	3
7422	TQDLKDYAFK	85	409.882	3	40.3	1226.63	-4.1	UNIQUE	3
7610	LQDVEDVYSK	85	597.802	2	40.86	1193.59	-3.2	UNIQUE	3
9488	PVDWKDYEAK	85	417.211	3	46.16	1248.61	-3.2	UNIQUE	3
13827	TTWDVEDAYK	85	613.787	2	56.7	1225.56	-2.5	UNIQUE	3
19142	EVWDYADPDK	85	618.779	2	69	1235.55	-1.7	UNIQUE	3
26923	FFWYYYGPWK	85	728.352	2	89.06	1454.68	5.3	UNIQUE	3
27906	WLMAFWPTWK	85	690.847	2	91.59	1379.68	-3.6	UNIQUE	3
3525	KDVHDYAYLK	84	417.555	3	27.41	1249.65	-2.3	UNIQUE	3
7300	YPDVHDAYVK	84	402.535	3	40	1204.59	-4.2	UNIQUE	3
7528	PWKDNEYSFK	84	438.214	3	40.62	1311.62	-4.6	UNIQUE	3
8614	KAQNLQDYAK	84	393.214	3	43.78	1176.62	-3.2	UNIQUE	3
9094	KSWDPADYAK	84	393.863	3	45.06	1178.57	-4	UNIQUE	3
10952	WPDKADYAWK	84	426.879	3	50.01	1277.62	-3.2	UNIQUE	3
12375	FWNDAEDYAK	84	629.279	2	53.37	1256.55	-1.3	UNIQUE	3
26864	FWYYTPWWSK	84	731.85	2	88.74	1461.69	-1.5	UNIQUE	3
2306	KDVYDRMQQK	83	442.558	3	21.9	1324.66	-2.7	UNIQUE	3
2841	MMDVADYSSK	83	589.245	2	25.05	1176.48	-2.1	UNIQUE	3
4608	PVPDMDPYAK	83	574.275	2	31.35	1146.54	-2.4	UNIQUE	3
6664	DLPDYAVSRK	83	581.812	2	37.9	1161.61	-4.3	UNIQUE	3
8859	DMDVDRYAWK	83	438.535	3	44.33	1312.59	-1.9	UNIQUE	3
8976	VVDVNGYEYK	83	592.8	2	44.74	1183.59	-2.4	UNIQUE	3
9304	MDLHDYADFK	83	423.856	3	45.75	1268.55	-3.1	UNIQUE	3
10103	WNDFKDYADK	83	434.201	3	47.94	1299.59	-6.5	UNIQUE	3
17969	YLDWADFSEK	83	636.797	2	66.25	1271.58	-2.6	UNIQUE	3
27916	WMWNAWYWPK	83	741.841	2	91.77	1481.67	-1.4	UNIQUE	3
8467	DLHDYADLSK	82	588.286	2	43.31	1174.56	-3.2	UNIQUE	3
3934	LMDMPDYANK	81	614.769	2	28.9	1227.53	-1.7	UNIQUE	3
6026	HDWNEYAAAK	81	602.279	2	36.11	1202.55	-3.7	UNIQUE	3
6479	VFDVHDEYSK	81	413.198	3	37.4	1236.58	-3.3	UNIQUE	3
7574	SMDLEDYAMK	81	617.257	2	40.8	1232.51	-4.9	UNIQUE	3
8501	ADHSEYSFFK	81	410.523	3	43.39	1228.55	-3.4	UNIQUE	3

## Sheet: Fig 3b
Sequences identified from selections against 12ca5 and human IgG1
Scan	Peptide	ALC (%)	m/z	z	RT	Mass	ppm	Uniqueness	Sequenced in presence of?
4778	ETDVQDYAVK	99	583.786	2	34.92	1165.56	-3.1	UNIQUE	12ca5
5016	PTDLQDYANK	99	582.287	2	35.6	1162.56	-2.9	UNIQUE	12ca5
5327	WSDAQDYAEK	99	606.268	2	36.58	1210.53	-2.6	UNIQUE	12ca5
5569	WDTADYAANK	99	577.265	2	37.26	1152.52	-3.1	UNIQUE	12ca5
5597	LEDVGDYAAK	99	540.27	2	37.33	1078.53	-4.2	UNIQUE	12ca5
5600	PDLEDYAVKK	99	392.878	3	37.33	1175.62	-4.8	UNIQUE	12ca5
5654	YFDKVDYAEK	99	426.21	3	37.47	1275.61	-4.6	UNIQUE	12ca5
5809	PADLPDYAQK	99	558.786	2	37.81	1115.56	-3.3	UNIQUE	12ca5
5970	PEQDLPDYAK	99	587.788	2	38.36	1173.57	-3.8	UNIQUE	12ca5
6113	LTDVPDYASK	99	554.285	2	38.73	1106.56	-4.2	UNIQUE	12ca5
6856	GPDVEDYAVK	99	546.27	2	40.56	1090.53	-4.2	UNIQUE	12ca5
6982	VEGDLPDYAK	99	553.278	2	40.85	1104.55	-3.3	UNIQUE	12ca5
7202	LGDYADYAAK	99	543.265	2	41.36	1084.52	-2.5	UNIQUE	12ca5
7289	NDDLADYAEK	99	576.76	2	41.54	1151.51	-3	UNIQUE	12ca5
7489	PVDMEDYAEK	99	598.267	2	42.02	1194.52	-3.2	UNIQUE	12ca5
7526	LGDMPDYAAK	99	540.261	2	42.1	1078.51	-3.2	UNIQUE	12ca5
7683	TSDWPDYAQK	99	605.279	2	42.47	1208.55	-2.7	UNIQUE	12ca5
8205	ADLQDYAAVK	99	546.786	2	43.69	1091.56	-3.6	UNIQUE	12ca5
8402	LDDMQDYAVK	99	598.782	2	44.12	1195.55	-3.9	UNIQUE	12ca5
8801	ALDVPDYAGK	99	524.275	2	45.02	1046.54	-4	UNIQUE	12ca5
8844	HDLPDYAYYK	99	642.304	2	45.25	1282.6	-3.3	UNIQUE	12ca5
8928	VDLQDYATAK	99	561.791	2	45.38	1121.57	-4.5	UNIQUE	12ca5
9032	APDMPDYAYK	99	585.266	2	45.55	1168.52	-4.5	UNIQUE	12ca5
9438	VFDLHDYASK	99	398.534	3	46.38	1192.59	-4.9	UNIQUE	12ca5
9435	WSDVEDYAAK	99	591.773	2	46.38	1181.54	-3.5	UNIQUE	12ca5
9555	ATDFQDYAYK	99	610.78	2	46.77	1219.55	-4.6	UNIQUE	12ca5
9633	MDDDVEDYAK	99	600.245	2	46.85	1198.48	-4.2	UNIQUE	12ca5
9907	SDDWSDYAEK	99	607.75	2	47.48	1213.49	-2.7	UNIQUE	12ca5
10058	WDDFKDYADK	99	651.291	2	47.69	1300.57	-3.4	UNIQUE	12ca5
10284	ETDWQDYADK	99	635.271	2	48.25	1268.53	-3	UNIQUE	12ca5
10514	YEDLEDYAAK	99	608.278	2	48.75	1214.55	-3.9	UNIQUE	12ca5
10609	EDDWEDYANK	99	642.26	2	48.92	1282.51	-3.6	UNIQUE	12ca5
10665	SADVFDYADK	99	565.259	2	49.08	1128.51	-4.1	UNIQUE	12ca5
10756	ADVQDYASWK	99	591.281	2	49.21	1180.55	-2.9	UNIQUE	12ca5
10993	FVQDMEDYAK	99	622.782	2	49.73	1243.55	-4.3	UNIQUE	12ca5
11159	SPDLEDYAYK	99	600.28	2	50.08	1198.55	-4.1	UNIQUE	12ca5
11599	ALQDLQDYAK	99	582.304	2	50.97	1162.6	-3.9	UNIQUE	12ca5
11942	QADVWDYAAK	99	583.284	2	51.7	1164.56	-2.7	UNIQUE	12ca5
13082	WFDTTDYADK	99	630.778	2	54.06	1259.55	-4.1	UNIQUE	12ca5
14000	TTWDVEDYAK	99	613.785	2	56.01	1225.56	-4.5	UNIQUE	12ca5
14198	YFDVADYASK	99	589.278	2	56.39	1176.55	-2.5	UNIQUE	12ca5
14663	FADWEDYANK	99	629.278	2	57.15	1256.55	-3.5	UNIQUE	12ca5
14842	YVDWQDYADK	99	651.296	2	57.36	1300.57	3.4	UNIQUE	12ca5
14840	YFDVEDYAAK	99	610.283	2	57.51	1218.56	-3.9	UNIQUE	12ca5
17523	VDLEDYANFK	99	606.796	2	62.78	1211.58	-4.4	UNIQUE	12ca5
19188	FFDVQDYAYK	99	647.807	2	65.94	1293.6	-2.2	UNIQUE	12ca5
23540	LMDLEDYAFK	99	622.302	2	73.64	1242.6	-4.9	UNIQUE	12ca5
5305	HDWQDYAAAK	98	602.279	2	36.52	1202.55	-3.4	UNIQUE	12ca5
6339	LDKPDYAQFK	98	408.55	3	39.38	1222.63	-5.6	UNIQUE	12ca5
7198	WSDLKDYAAK	98	399.207	3	41.43	1194.6	-3.1	UNIQUE	12ca5
7496	PLVDVHDYAK	98	385.875	3	42.02	1154.61	-3.2	UNIQUE	12ca5
7556	ALDLKDYAAK	98	553.813	2	42.19	1105.61	-2	UNIQUE	12ca5
8689	VVDVNDYAYK	98	592.798	2	44.85	1183.59	-4.4	UNIQUE	12ca5
10916	FDLEDYAHTK	98	619.293	2	49.6	1236.58	-4.5	UNIQUE	12ca5
11316	DVHDYAHFWK	98	439.542	3	50.38	1315.61	-5.1	UNIQUE	12ca5
13040	ADWRDYADLK	98	417.873	3	53.95	1250.6	-4.6	UNIQUE	12ca5
17224	YPDLEDYAFK	98	630.3	2	62.14	1258.59	-0.8	UNIQUE	12ca5
18314	FDVPDYAYYK	98	640.3	2	64.3	1278.59	-5.3	UNIQUE	12ca5
18681	EVDLVDYAAK	98	561.293	2	64.99	1120.58	-4.2	UNIQUE	12ca5
19812	WTDWYDYADK	98	681.292	2	67.09	1360.57	-1.7	UNIQUE	12ca5
5091	VSDLGDYAEK	97	548.268	2	35.83	1094.52	-2.7	UNIQUE	12ca5
5450	HVDWKDYAEK	97	430.546	3	36.94	1288.62	-3.9	UNIQUE	12ca5
9458	DWPDYADVHK	97	622.787	2	46.53	1243.56	-2.7	UNIQUE	12ca5
9902	GMDVVDYAAK	97	534.261	2	47.43	1066.51	-3.2	UNIQUE	12ca5
11905	MDMEDYAAMK	97	602.244	2	51.72	1202.48	-2.9	UNIQUE	12ca5
16009	QTDLWDYAEK	97	634.299	2	59.78	1266.59	-3.4	UNIQUE	12ca5
16494	LFDVEDYADK	97	607.288	2	60.72	1212.57	-4.1	UNIQUE	12ca5
5839	GNDLEDYASK	96	555.755	2	37.99	1109.5	-3.2	UNIQUE	12ca5
7775	MNDLPDYATK	96	583.777	2	42.68	1165.54	-4.5	UNIQUE	12ca5
11682	MLDMPDYANK	96	598.773	2	51.15	1195.54	-3.6	UNIQUE	12ca5
12539	EQDWPDYAYK	96	657.291	2	52.97	1312.57	-3.6	UNIQUE	12ca5
19871	YTDLWDYAEK	96	651.802	2	67.2	1301.59	-2.3	UNIQUE	12ca5
7493	MADPYDYAGK	95	565.253	2	42.12	1128.49	1.2	UNIQUE	12ca5
8326	YLDTHDYAFK	95	424.538	3	43.95	1270.6	-4.7	UNIQUE	12ca5
10002	LMDFQDYAHK	95	422.868	3	47.62	1265.59	-4.2	UNIQUE	12ca5
12498	YPYDVPDYAK	95	615.293	2	52.84	1228.58	-4.5	UNIQUE	12ca5
12789	MDLHDYADFK	95	418.524	3	53.58	1252.55	-4.7	UNIQUE	12ca5
4781	VDLGDYAERK	94	388.87	3	34.95	1163.59	-4	UNIQUE	12ca5
9711	SMDLMDYAGK	94	565.252	2	46.98	1128.49	-4.1	UNIQUE	12ca5
10908	FNDFPDYAGK	94	586.77	2	49.64	1171.53	-3	UNIQUE	12ca5
18872	VWDFPDYAAK	94	605.796	2	65.23	1209.58	-3.7	UNIQUE	12ca5
21079	MDLHDYAFYK	94	651.299	2	56.86	1300.59	-5.3	UNIQUE	12ca5
3038	KGDLHDYAFK	93	398.207	3	26.68	1191.6	-4.4	UNIQUE	12ca5
7293	ELDAVDYASK	93	555.275	2	41.69	1108.54	-4.1	UNIQUE	12ca5
2986	YHDLPDYAHK	92	419.871	3	26.35	1256.59	-2.6	UNIQUE	12ca5
4552	DLHDYAHTLK	92	404.543	3	33.94	1210.61	-3.1	UNIQUE	12ca5
5340	QYDYRDYAEK	92	450.54	3	36.6	1348.6	-4.8	UNIQUE	12ca5
6231	NWDNPDYADK	92	618.766	2	39.03	1235.52	-3.4	UNIQUE	12ca5
7259	PTDVMDYASK	92	563.264	2	41.56	1124.52	-3.1	UNIQUE	12ca5
7411	FDYEDYARAK	92	426.202	3	41.88	1275.59	-3.7	UNIQUE	12ca5
9706	HADWMDYADK	92	625.764	2	46.97	1249.52	-3.3	UNIQUE	12ca5
3305	KDVHDYAYLK	91	417.554	3	28.33	1249.65	-4.4	UNIQUE	12ca5
13278	QEDWYDYADK	91	666.279	2	54.45	1330.55	-3	UNIQUE	12ca5
27999	YLDWADYAEK	91	636.797	2	65.74	1271.58	-1.8	UNIQUE	12ca5
29466	YYDLPDYAFK	91	647.305	2	68.32	1292.61	-9.9	UNIQUE	12ca5
7904	KDLQDYAELK	90	611.326	2	43.01	1220.64	-2.3	UNIQUE	12ca5
8992	YPDMPDYANK	90	606.77	2	45.53	1211.53	-1.3	UNIQUE	12ca5
4162	TWDRPDYADK	89	633.297	2	32.53	1264.58	-3.2	UNIQUE	12ca5
4297	YADAHDYAFK	89	400.519	3	32.99	1198.54	-4.2	UNIQUE	12ca5
6614	HTDVADYAWK	89	602.789	2	40	1203.57	-3.8	UNIQUE	12ca5
4472	SMDYPDYAGK	88	573.25	2	33.67	1144.49	-0.4	UNIQUE	12ca5
6624	QLDFHDYANK	88	417.202	3	40.04	1248.59	-4.2	UNIQUE	12ca5
6045	EVDVKDYAYK	87	410.21	3	38.5	1227.61	-3.5	UNIQUE	12ca5
10916	MDVADYAQSK	87	563.762	2	39.1	1125.51	-3.2	UNIQUE	12ca5
12633	MDMEDYAMSK	85	610.241	2	42.32	1218.47	-2.9	UNIQUE	12ca5
6075	FSDDLQDYAK	83	600.78	2	38.65	1199.55	-1	UNIQUE	12ca5
9987	LHDDEWDYAK	83	645.787	2	47.7	1289.57	-6.5	UNIQUE	12ca5
6233	DLPDYASRVK	82	581.811	2	38.98	1161.61	-6.4	UNIQUE	12ca5
12879	VDLHDYADWK	82	420.87	3	53.76	1259.59	-4.2	UNIQUE	12ca5
5123	LADMEDYSSK	99	579.259	2	35.89	1156.51	-3.4	UNIQUE	12ca5
5133	FQDVQDYSAK	99	600.286	2	35.98	1198.56	-2.9	UNIQUE	12ca5
7136	LQDVEDYSVK	99	597.802	2	41.23	1193.59	-3	UNIQUE	12ca5
8538	ETDLMDYSDK	99	608.261	2	44.39	1214.51	-3.5	UNIQUE	12ca5
10550	SLDLPDYSSK	99	562.283	2	48.82	1122.56	-4.3	UNIQUE	12ca5
10803	VYDVEDYSYK	99	640.294	2	49.32	1278.58	-3.3	UNIQUE	12ca5
11856	TYDWEDYSAK	99	638.776	2	51.49	1275.54	-2.6	UNIQUE	12ca5
13608	PDDLEDYSWK	99	633.783	2	55.23	1265.56	-3.2	UNIQUE	12ca5
14410	LNDLPDYSFK	99	605.806	2	56.65	1209.6	-4.1	UNIQUE	12ca5
22575	FFDLEDYSVK	99	631.306	2	71.99	1260.6	-3.8	UNIQUE	12ca5
9922	WDLEDYSEHK	98	440.865	3	47.44	1319.58	-3	UNIQUE	12ca5
11624	LGDLMDYSEK	98	585.277	2	51.05	1168.54	-4	UNIQUE	12ca5
5386	FADLHDYSEK	97	612.286	2	36.74	1222.56	-3.5	UNIQUE	12ca5
6657	TPDLTDYSEK	97	584.277	2	40.18	1166.55	-4.5	UNIQUE	12ca5
13771	WSDLEDYSYK	97	652.793	2	55.56	1303.57	-1	UNIQUE	12ca5
24409	WGDLPDYSWK	97	633.299	2	75.17	1264.59	-3.7	UNIQUE	12ca5
6702	STDLEDYSMK	96	594.264	2	40.22	1186.52	-4.2	UNIQUE	12ca5
4382	WGDVKDYSDK	95	404.526	3	33.34	1210.56	-4	UNIQUE	12ca5
7157	PWDKQDYSFK	95	438.214	3	41.28	1311.62	-4.1	UNIQUE	12ca5
7734	NLDVPDYSSK	93	568.781	2	42.59	1135.55	-3.6	UNIQUE	12ca5
3987	ETDPYDYSDK	92	616.259	2	31.89	1230.5	-0.3	UNIQUE	12ca5
7052	LGDYPDYSEK	91	593.275	2	41.01	1184.53	-0.2	UNIQUE	12ca5
12776	VVDLADYSYK	88	586.301	2	53.55	1170.59	-4.8	UNIQUE	12ca5
9832	WDKDDYSEHK	85	661.298	2	47.36	1320.57	6.5	UNIQUE	12ca5
11875	DSVPDYADFK	97	578.267	2	51.51	1154.52	-3.6	UNIQUE	12ca5
11762	MDEDYAAFQK	96	608.767	2	51.44	1215.52	-3	UNIQUE	12ca5
11505	DGVMDYAAPK	96	533.253	2	40.2	1064.5	-3.9	UNIQUE	12ca5
9582	EDWGADYASK	92	570.749	2	46.67	1139.49	-3.8	UNIQUE	12ca5
9191	LKDVDYADWK	86	417.882	3	45.9	1250.63	-4.9	UNIQUE	12ca5
3099	ENWHDYAAHK	84	423.862	3	27.03	1268.57	-3.4	UNIQUE	12ca5
6268	EVEDYADYGK	81	594.264	2	39.12	1186.51	-1.2	UNIQUE	12ca5
15996	KFNREDYANK	81	642.326	2	48.19	1282.64	-3.5	UNIQUE	12ca5
9314	VGDWPDYESK	96	597.773	2	46.13	1193.54	-3.8	UNIQUE	12ca5
11952	FFDMKDYEAK	94	646.802	2	51.84	1291.59	-1.6	UNIQUE	12ca5
20660	WDDWPDYTDK	93	670.28	2	68.59	1338.55	-3.9	UNIQUE	12ca5
11651	WGDLTDYESK	92	606.776	2	51.2	1211.55	-6.3	UNIQUE	12ca5
16974	ENVVQDYSFK	92	614.305	2	47.19	1226.59	1.6	UNIQUE	12ca5
22302	MPDVMDSFAK	92	570.264	2	56.13	1138.52	-2.1	UNIQUE	12ca5
8522	DHDYENYAWK	91	670.286	2	44.37	1338.56	-3.5	UNIQUE	12ca5
22585	WDLPDFSYVK	89	634.817	2	72.1	1267.62	-3.1	UNIQUE	12ca5
21401	MEDFVDDSFK	89	616.266	2	54.62	1230.52	-3.4	UNIQUE	12ca5
9784	PVPDMDPYAK	86	566.278	2	47.22	1130.54	-1.6	UNIQUE	12ca5
10160	DYHDSFHWYK	86	466.205	3	47.96	1395.6	-3.9	UNIQUE	12ca5
8737	MPDEMTYAAK	85	578.26	2	44.84	1154.51	-3.5	UNIQUE	12ca5
5732	TDVDRYADYK	84	415.533	3	37.58	1243.58	-4.5	UNIQUE	12ca5
6920	ELDMDHYAVK	84	407.196	3	40.7	1218.57	-4.5	UNIQUE	12ca5
16936	VFQDWEDFSK	84	650.3	2	61.69	1298.59	-5.7	UNIQUE	12ca5
31618	WYDLVDFFSK	84	659.829	2	87.46	1317.64	2.9	UNIQUE	12ca5
8583	WYDMKDDSYK	83	450.531	3	44.63	1348.58	-2.9	UNIQUE	12ca5
9772	KLTVQDYSFK	83	614.339	2	47.23	1226.67	-2.5	UNIQUE	12ca5
16886	QSHDYHAFWK	83	659.307	2	49.81	1316.61	-4.3	UNIQUE	12ca5
17893	WQDNNMYAFK	82	658.292	2	51.5	1314.58	-9.2	UNIQUE	12ca5
38984	VWDWWLYFRK	98	499.93	3	86.67	1496.77	-2.7	UNIQUE	12ca5
48322	LPFFLEVFFK	93	643.368	2	116.97	1284.73	-3.8	UNIQUE	12ca5
21759	FHWVYFYAYK	91	711.853	2	70.54	1421.69	-1	UNIQUE	12ca5
12322	WSEQTTNLPK	91	601.808	2	41.73	1201.61	-5.8	UNIQUE	12ca5
41298	FLPFLTWAWK	87	654.367	2	103.82	1306.72	-1.7	UNIQUE	12ca5
39358	ETDWELLVFK	87	639.836	2	87.27	1277.67	-7	UNIQUE	12ca5
42720	WYGLYFTYFK	87	693.848	2	90.12	1385.68	-0.1	UNIQUE	12ca5
49376	LPWFWFFPFK	86	707.38	2	119.3	1412.74	1.6	UNIQUE	12ca5
15608	FDTPYVPENK	85	604.802	2	44.81	1207.59	1.7	UNIQUE	12ca5
7813	KFAYDVDPMK	84	404.872	3	42.77	1211.6	-4.5	UNIQUE	12ca5
11947	WQDDEFMAFK	84	658.291	2	51.79	1314.57	-2.3	UNIQUE	12ca5
11779	PTDWENYTDK	82	634.283	2	40.75	1266.55	-0.9	UNIQUE	12ca5
18387	FGFGQATTLK	82	534.793	2	49.5	1067.58	-5.2	UNIQUE	12ca5
2817	KAAYDQNWHK	81	420.546	3	25.3	1258.62	-2.9	UNIQUE	12ca5
5189	MLDDMEFANK	81	606.771	2	36.09	1211.53	-3.4	UNIQUE	12ca5
7426	NDVENWSYLK	81	422.873	3	41.91	1265.6	-4.6	UNIQUE	12ca5
54305	WFWVFPYHFK	81	728.366	2	112.57	1454.73	-7.2	UNIQUE	12ca5
15632	FDVPNAMNGK	81	546.272	2	44.85	1090.52	6.4	UNIQUE	12ca5
18611	WFWYTHPQFK	99	719.854	2	64.76	1437.7	-3.3	UNIQUE	Both
9398	AAEWAWTTHK	99	600.3	2	36.01	1198.59	-3.1	UNIQUE	Both
12948	HVWTDMYQPK	99	652.314	2	42.8	1302.62	-2.9	UNIQUE	Both
10986	WTTESQQAFK	98	612.802	2	36.54	1223.59	-2.8	UNIQUE	Both
14001	PFGVHELVAK	97	365.88	3	41.92	1094.62	-4	UNIQUE	Both
18821	FDTMLVDQPK	97	596.802	2	50.12	1191.6	-5.7	UNIQUE	Both
10205	MGPAAFTQEK	96	539.769	2	35.06	1077.53	-3	UNIQUE	Both
13782	QPVVQTLDVK	96	563.333	2	41.5	1124.66	-4	UNIQUE	Both
25967	VFQQWELEYK	96	684.844	2	62.39	1367.69	-9.7	UNIQUE	Both
11961	FNLTEAEGPK	95	552.787	2	41.05	1103.56	-2.3	UNIQUE	Both
42520	WPPFVGWWWK	88	694.356	2	105.93	1386.7	-4.1	UNIQUE	Both
41991	WYPFLWYMSK	87	710.349	2	91.42	1418.68	-0.4	UNIQUE	Both
11807	LAEDAWTEGK	86	559.776	2	40.8	1117.54	-2.8	UNIQUE	Both
55945	FPFWYWMLFK	86	732.368	2	113	1462.73	-3.4	UNIQUE	Both
3787	PHHPMPFGVK	85	382.538	3	22.33	1144.6	-4.7	UNIQUE	Both
50788	LYWFFLWNPK	82	706.878	2	103.61	1411.74	-2	UNIQUE	Both
37281	PLLFVQVQFK	81	609.372	2	81.23	1216.73	-2.2	UNIQUE	Both
55762	FPFWYWPFFK	89	732.364	2	113.45	1462.72	-6.2	UNIQUE	Both
35114	PFDAQLLVFK	99	588.839	2	76.45	1175.67	-5.5	UNIQUE	IgG1
45786	FNWFYTWTFK	87	719.848	2	102.4	1437.69	-3.7	UNIQUE	IgG1
16864	MGLELASQPK	87	536.793	2	45.22	1071.57	-3.6	UNIQUE	IgG1
49625	WVFWWQLFQK	85	733.889	2	109.56	1465.77	-1.1	UNIQUE	IgG1
16608	DPLNGFDATK	85	538.771	2	44.82	1075.53	-1.8	UNIQUE	IgG1
11017	RGTYDLLGPK	84	559.817	2	33.9	1117.62	-3.6	UNIQUE	IgG1
20236	DVEFLLAHPK	83	584.327	2	53.53	1166.64	-3.9	UNIQUE	IgG1
12787	AASFTFGWPK	82	555.787	2	44.16	1109.57	-5.3	UNIQUE	IgG1
13381	TPTLVESAGK	82	501.283	2	41.42	1000.56	-4.2	UNIQUE	IgG1
38409	WFYSTPWYWK	81	731.85	2	89.45	1461.69	-0.6	UNIQUE	IgG1
46293	WFFVSYPFWK	81	703.355	2	103.3	1404.7	-5.1	UNIQUE	IgG1
40826	WLSSFWYAFK	81	667.336	2	85.88	1332.67	-6.6	UNIQUE	IgG1
45553	WFQWKDEEYK	81	729.348	2	93.6	1456.68	3	UNIQUE	IgG1

## Sheet: Fig 4b
Sequences identified from selections against MDM2 using five individual 2 x 10^8-member libraries
Scan	Peptide	ALC (%)	m/z	z	RT	Mass	ppm	Uniqueness	Library aliquot
17209	PSFHAVMWLKSFK	99	394.965	4	53.04	1575.84	-5.1	UNIQUE	1
49230	FTFLDYWQLLTGK	99	815.934	2	110.13	1629.86	-1.2	UNIQUE	4
37222	LTTFFDYWNELYK	97	869.923	2	101.54	1737.84	-5.2	UNIQUE	4
43700	LLFDFTYAKWLYK	95	569.647	3	89.84	1705.92	-2.5	UNIQUE	2
28399	FGGYWWSQLYTYK	95	849.407	2	93.05	1696.8	-3.1	UNIQUE	5
25254	VSHYWTAYVQWYK	92	865.424	2	65.52	1728.84	-4.5	UNIQUE	3
18041	FSANQPLEVVMQK	92	745.39	2	64.25	1488.78	-7	UNIQUE	4
41789	PSFLDYWKVVFYK	90	564.301	3	94.44	1689.89	-5.6	UNIQUE	3
46448	WWLWAYSYFQPWK	88	930.452	2	99.85	1858.9	-4.6	UNIQUE	3
47164	FAWQPFQWWYNWK	87	943.447	2	101.15	1884.89	-5	UNIQUE	3
18425	HRPEYAVSVLAAK	86	480.608	3	45.79	1438.8	-2.3	UNIQUE	2
32707	FTFWDYWTLQNYK	84	905.93	2	103.55	1809.85	-3.6	UNIQUE	5
43167	FYALEYWQNFTDK	82	862.406	2	97.87	1722.8	-3.4	UNIQUE	4
38696	KADPWWLETFWWK	80	597.968	3	85.91	1790.89	-5.9	UNIQUE	1
31504	YSFHYWWTQLNEK	80	900.928	2	68.67	1799.84	-0.6	UNIQUE	2
26639	KTFVEYWNELRVK	80	570.98	3	67.94	1709.93	-3.7	UNIQUE	3
8578	ESMMYSHPQLFDK	80	548.577	3	45.54	1642.71	-2	UNIQUE	4
Sequences identified from selections against MDM2 using a 2 x 10^7-member library (performed in triplicate)
Scan	Peptide	ALC (%)	m/z	z	RT	Mass	ppm	Uniqueness	Replicate
27137	WYFFSGNWPTFYK	96	871.406	2	93.11	1740.81	-6.5	UNIQUE	1
27480	FYPGWMFFDPYFK	92	880.398	2	94	1758.79	-5.2	UNIQUE	1
28169	DVYGAVNWYYFLK	89	818.909	2	95.86	1635.81	-2.9	UNIQUE	1
21562	LKNMGHTWYYQKK	88	565.962	3	78.61	1694.87	-3.6	UNIQUE	1
27789	FMWDFSPQVYWWK	88	917.918	2	94.82	1833.83	-6.9	UNIQUE	1
19430	KEYFTVAFQMKEK	83	555.293	3	73.33	1662.84	7.5	UNIQUE	1
Scan	Peptide	ALC (%)	m/z	z	RT	Mass	ppm	Uniqueness	Replicate
16827	WWNWWTKONSWOK	97	638.953	3	68.05	1913.85	-6.6	UNIQUE	2
27128	VDYGAVNWYYFLK	95	818.904	2	95.81	1635.81	-9.2	UNIQUE	2
26306	WYFFSNGWPTFYK	92	871.408	2	93.3	1740.81	-3.9	UNIQUE	2
26621	FYPGWOFFDPYFK	91	880.396	2	94.22	1758.79	-6.8	UNIQUE	2
Scan	Peptide	ALC (%)	m/z	z	RT	Mass	ppm	Uniqueness	Replicate
24862	TPPSGLSFHGSKKU	81	671.364	2	92.35	1340.72	-5.2	UNIQUE	3
Sequences identified from selections against MDM2 using a 1 x 10^9-member library
Scan	Peptide	ALC (%)	m/z	z	RT	Mass	ppm	Uniqueness
21411	PSFHAVMWLKSFKU	99	394.964	4	57.67	1575.84	-6	UNIQUE

## Sheet: SI Fig 12
Sequences identified from nLC-MS/MS characterization of a 2 x 10^8-member (X)9K library
Scan	Peptide	ALC (%)	m/z	z	RT	Mass	ppm	Uniqueness
8286	PSVWHLDDGK	99	384.864	3	42.75	1151.57	-0.7	UNIQUE
9279	EDLGAVKLYK	99	567.829	2	45.43	1133.64	-0.2	UNIQUE
10863	YGWEYAGPSK	99	578.775	2	49.21	1155.53	-0.1	UNIQUE	-
10931	YSFLNDEDDK	99	622.775	2	49.38	1243.54	-0.2	UNIQUE
11767	SPVNWDQYEK	99	632.801	2	51.37	1263.59	-0.3	UNIQUE
11860	LFGYQETKWK	99	649.848	2	51.61	1297.68	0.1	UNIQUE
12276	FTLTAEYAAK	99	557.301	2	52.63	1112.59	-0.1	UNIQUE
12517	ETFEEHFLGK	99	618.306	2	53.25	1234.6	-0.3	UNIQUE
15813	VFAWQYFHAK	99	648.337	2	61.4	1294.66	-0.6	UNIQUE
16350	TYMDVVQVWK	99	642.326	2	62.74	1282.64	-0.1	UNIQUE
16745	VFFYVQHWPK	99	675.361	2	63.7	1348.71	-0.6	UNIQUE
17090	FTYEVQEPWK	99	663.329	2	64.54	1324.65	-0.9	UNIQUE
17302	ATMMLGWFYK	99	639.804	2	65.06	1277.59	-0.8	UNIQUE
17432	LMSVVWYVMK	99	643.835	2	65.41	1285.66	-0.4	UNIQUE
20015	FDVNTLWAMK	99	620.312	2	72.13	1238.61	-1.7	UNIQUE
28726	WTTLELFVWK	99	661.368	2	97.43	1320.72	-1	UNIQUE
28971	YSDWFWVWAK	99	693.834	2	98.41	1385.66	-1.2	UNIQUE
4944	LTMYYEEMMK	98	693.293	2	33.42	1384.57	-0.3	UNIQUE
6449	EGGNDFTLEK	98	554.767	2	37.84	1107.52	0.3	UNIQUE
7566	DEFSFDRASK	98	600.786	2	40.92	1199.56	0.1	UNIQUE
7597	TYASLVHDVK	98	566.311	2	41.01	1130.61	-0.1	UNIQUE
7867	YDEGKLDWNK	98	633.809	2	41.67	1265.6	0.2	UNIQUE
7993	DFDVNAEAAK	98	539.762	2	42.02	1077.51	0.1	UNIQUE
8071	EGMVQFGTTK	98	548.776	2	42.19	1095.54	0	UNIQUE
8102	VEMEDLATQK	98	581.792	2	42.31	1161.57	0	UNIQUE
8181	ETAGVLLHYK	98	565.322	2	42.52	1128.63	-0.2	UNIQUE
8396	SYGYQVAGMK	98	551.771	2	43.04	1101.53	0.1	UNIQUE
8579	DPSQMGEVMK	98	560.76	2	43.53	1119.51	0	UNIQUE
9928	PFYDLEHEAK	98	416.54	3	47	1246.6	-0.3	UNIQUE
9949	YGPDYDVRFK	98	629.814	2	47.03	1257.61	0.2	UNIQUE
10010	EQEFKEEYWK	98	707.836	2	47.23	1413.66	0	UNIQUE
10044	KFTVAWSGPK	98	560.319	2	47.32	1118.62	0	UNIQUE
10146	LSTLETEPLK	98	565.327	2	47.54	1128.64	-0.1	UNIQUE
10159	TKWGWYDEGK	98	634.806	2	47.57	1267.6	-0.3	UNIQUE
10178	FPAAPYYKYK	98	416.226	3	47.62	1245.65	0	UNIQUE
10346	VGSLDDSWTK	98	553.777	2	48.01	1105.54	0	UNIQUE
10396	EESWWSNDSK	98	633.773	2	48.15	1265.53	0.1	UNIQUE
10454	KSWFKDEFYK	98	459.571	3	48.26	1375.69	-0.3	UNIQUE
10487	YDHTLTDAFK	98	605.298	2	48.32	1208.58	0	UNIQUE
11449	DTTEEFLTGK	98	570.283	2	50.63	1138.55	-0.1	UNIQUE
12048	VGPDPFYVSK	98	554.295	2	52.08	1106.58	0	UNIQUE
12179	NSYVGWVMDK	98	607.287	2	52.35	1212.56	0	UNIQUE
12249	VMDWFDEKYK	98	688.321	2	52.58	1374.63	0.2	UNIQUE
12575	YLLFQAVKAK	98	590.366	2	53.39	1178.72	0.1	UNIQUE
12686	TKGDYFDPWK	98	628.309	2	53.61	1254.6	-0.3	UNIQUE
12882	FLKLEYEYTK	98	444.911	3	54.1	1331.71	0	UNIQUE
13952	EEYVTLWVRK	98	661.367	2	56.78	1320.72	0.1	UNIQUE
13976	EDYSQWSGFK	98	623.28	2	56.85	1244.55	-0.1	UNIQUE
14483	PHYWNFYYEK	98	723.335	2	58.05	1444.66	-0.3	UNIQUE
14706	LSYAMYDWMK	98	669.796	2	58.57	1337.58	-0.1	UNIQUE
14729	HAEFVYLTLK	98	610.345	2	58.65	1218.68	-0.2	UNIQUE
14769	KFHDEWNFFK	98	466.231	3	58.74	1395.67	-0.4	UNIQUE
14985	EGWLLDYAHK	98	615.817	2	59.27	1229.62	-0.5	UNIQUE
15165	LTLMLEYAMK	98	622.325	2	59.65	1242.64	-0.3	UNIQUE
15147	LFNDLVPATK	98	558.824	2	59.65	1115.63	-0.2	UNIQUE
16348	YVTDLVMLEK	98	613.328	2	62.74	1224.64	0.1	UNIQUE
16487	TDYWSHLDFK	98	655.812	2	63.09	1309.61	-0.1	UNIQUE
16862	LSWKTFQWSK	98	655.356	2	63.98	1308.7	-0.4	UNIQUE
17088	YVAFDWSTPK	98	606.806	2	64.54	1211.6	-0.8	UNIQUE
17426	FFDQQQFTLK	98	650.838	2	65.4	1299.66	-0.4	UNIQUE
17577	NWGEAALQWK	98	601.309	2	65.8	1200.6	-0.9	UNIQUE
18500	SYFYQLSLTK	98	624.834	2	68.23	1247.65	-1.3	UNIQUE
18782	EDWMVQFPVK	98	647.318	2	68.95	1292.62	-0.7	UNIQUE
20318	PLWYYAMVVK	98	642.844	2	72.98	1283.67	-0.8	UNIQUE
20526	SVANSLWVFK	98	575.324	2	73.56	1148.63	-1	UNIQUE
20617	FFAMWTENFK	98	668.313	2	73.74	1334.61	-0.6	UNIQUE
21000	WMSQFLWYMK	98	725.835	2	74.78	1449.66	-0.8	UNIQUE
21254	TYAWDFQFGK	98	631.304	2	75.47	1260.59	-0.1	UNIQUE
21404	FANAWADYLK	98	599.306	2	75.85	1196.6	-1	UNIQUE
21458	LFEMLDPPWK	98	645.831	2	75.99	1289.65	-0.3	UNIQUE
22107	LLWDDLGKWK	98	636.858	2	77.71	1271.7	-0.3	UNIQUE
22667	PMWVYWGFSK	98	658.318	2	79.16	1314.62	-0.4	UNIQUE
22742	VLTSWLGMWK	98	618.333	2	79.36	1234.65	-1.1	UNIQUE
22853	WDPDWWYGAK	98	661.801	2	79.64	1321.59	-0.2	UNIQUE
25187	FTYPFWVAVK	98	628.844	2	85.93	1255.68	-1.6	UNIQUE
25223	AQLSDFFMWK	98	644.312	2	86.02	1286.61	-1.3	UNIQUE
25733	WFGFQLVNYK	98	650.845	2	87.33	1299.68	-0.9	UNIQUE
26822	YWGFVLFAGK	98	593.824	2	90.56	1185.63	-0.6	UNIQUE
26855	SAFVLFYWEK	98	644.839	2	90.66	1287.66	-1.3	UNIQUE
5330	ASVDNAWAMK	97	554.266	2	34.52	1106.52	-0.6	UNIQUE
6006	DDWKVKTELK	97	420.903	3	36.75	1259.69	0	UNIQUE
6129	PTDTDSEFMK	97	585.261	2	37.05	1168.51	0	UNIQUE
6340	LTNTEYSMLK	97	607.809	2	37.65	1213.6	1.1	UNIQUE
6478	VSESMQYMAK	97	586.776	2	37.93	1171.54	0.8	UNIQUE
6487	WWKHDVYVNK	97	458.575	3	37.96	1372.7	0	UNIQUE
6750	NASDEENVWK	97	595.775	2	38.7	1189.54	0.1	UNIQUE
6887	VWSEDETHFK	97	638.802	2	39.12	1275.59	0.2	UNIQUE
7419	TPGTAQYQWK	97	589.801	2	40.55	1177.59	0.2	UNIQUE
8081	MFYAADYDQK	97	633.777	2	42.25	1265.54	0.2	UNIQUE
8679	LVAQMPSYLK	97	582.826	2	43.8	1163.64	-0.1	UNIQUE
8749	GYNFWTGEKK	97	614.809	2	43.94	1227.6	-0.5	UNIQUE
8801	SHLMHWSFTK	97	424.882	3	44.1	1271.62	-0.3	UNIQUE
9043	TFAPGLGVSK	97	488.285	2	44.77	974.555	-0.1	UNIQUE
9052	YLKDPWPTEK	97	638.34	2	44.78	1274.67	0.1	UNIQUE
9138	YYDVQMNQFK	97	675.811	2	44.99	1349.61	0	UNIQUE
9481	MLLLAYAHPK	97	586.336	2	46	1170.66	-0.3	UNIQUE
9628	VYLTMKLAGK	97	561.838	2	46.25	1121.66	-0.6	UNIQUE
10148	YNWATVTSNK	97	591.799	2	47.55	1181.58	-0.1	UNIQUE
10185	QAFENEWDEK	97	647.788	2	47.73	1293.56	-0.3	UNIQUE
10284	FQTEAYGGFK	97	573.783	2	47.85	1145.55	-0.1	UNIQUE
11122	GTVFVKYLDK	97	584.84	2	49.84	1167.67	-0.2	UNIQUE
11723	YGVYQGLVDK	97	570.806	2	51.29	1139.6	-0.2	UNIQUE
11772	KWDTNYELYK	97	679.841	2	51.39	1357.67	-0.3	UNIQUE
12167	VFRFVEAEYK	97	429.568	3	52.36	1285.68	-0.4	UNIQUE
12659	QAFFFKDEYK	97	661.332	2	53.55	1320.65	-0.2	UNIQUE
12723	VDGVLMWQEK	97	610.311	2	53.7	1218.61	-0.2	UNIQUE
12973	AYSPWLHMFK	97	647.824	2	54.3	1293.63	0.2	UNIQUE
13092	WTQSDLMWQK	97	669.319	2	54.6	1336.62	-0.6	UNIQUE
13627	DWQAFALMHK	97	631.311	2	55.95	1260.61	-0.5	UNIQUE
13930	KHVTWFWTYK	97	697.872	2	56.64	1393.73	0.1	UNIQUE
13911	LEYFPAVNTK	97	590.822	2	56.68	1179.63	0.4	UNIQUE
14210	SVVLWYGDNK	97	590.311	2	57.37	1178.61	-0.7	UNIQUE
14352	NFATFMVRFK	97	638.337	2	57.73	1274.66	-0.5	UNIQUE
15019	LNNMVENLLK	97	601.832	2	59.34	1201.65	0	UNIQUE
14987	TFTLWLNDRK	97	646.859	2	59.34	1291.7	0	UNIQUE
15237	SVMLDEWFGK	97	605.8	2	59.84	1209.59	-0.1	UNIQUE
15737	DGHFMLYYLK	97	651.321	2	61.19	1300.63	-0.7	UNIQUE
16044	FEEFNSWLRK	97	677.848	2	61.97	1353.68	-0.6	UNIQUE
16191	GFFMFDYRDK	97	670.808	2	62.35	1339.6	0	UNIQUE
16747	SWSAKFVYWK	97	650.845	2	63.69	1299.68	-0.4	UNIQUE
17706	DFHAWNTVFK	97	632.317	2	66.12	1262.62	-0.7	UNIQUE
18089	LVWMQLNTLK	97	630.86	2	67.13	1259.71	-1.3	UNIQUE
18482	LTMFYEEMMK	97	677.297	2	68.14	1352.58	-1.1	UNIQUE
21226	PWVQPLFAVK	97	592.353	2	75.39	1182.69	-0.1	UNIQUE
21586	DGMNAWSFWK	97	628.779	2	76.37	1255.54	-0.6	UNIQUE
23777	NEWSLFTPLK	97	617.334	2	82.06	1232.66	-0.8	UNIQUE
23953	KTWGLLWPWK	97	657.379	2	82.47	1312.74	-0.4	UNIQUE
25447	EFQVVTEWFK	97	656.34	2	86.6	1310.67	-1.2	UNIQUE
26429	NWWYFKAFWK	97	737.874	2	89.43	1473.73	-0.6	UNIQUE
26641	NVGQWFGFFK	97	614.816	2	90	1227.62	-0.7	UNIQUE
27522	LVQWVEFFAK	97	633.355	2	92.99	1264.7	-1.6	UNIQUE
29368	AQLWVTFLLK	97	609.373	2	100.16	1216.73	-1.2	UNIQUE
4597	YDADVAHHWK	96	414.2	3	32.26	1239.58	-0.5	UNIQUE
5280	LNHPAEYVYK	96	411.552	3	34.4	1231.63	-1.3	UNIQUE
6198	WQHDAYEYAK	96	655.302	2	37.23	1308.59	0.1	UNIQUE
6507	LMTTLQSYNK	96	607.315	2	37.96	1212.62	-1.2	UNIQUE
6421	VMSDKLEEWK	96	427.216	3	37.84	1278.63	-0.3	UNIQUE
6645	NELQTWDVKK	96	630.341	2	38.39	1258.67	0.2	UNIQUE
6647	WDDPNAKWGK	96	608.299	2	38.4	1214.58	0.2	UNIQUE
6874	VEAAVHQWYK	96	615.324	2	39.06	1228.64	-0.6	UNIQUE
6911	SGVDHSLYFK	96	384.533	3	39.17	1150.58	-0.2	UNIQUE
7224	VALQYGANVK	96	531.309	2	40.03	1060.6	-0.1	UNIQUE
7712	VAYFVGTSMK	96	559.289	2	41.28	1116.56	0.1	UNIQUE
7921	LQQKAVELLK	96	390.252	3	41.82	1167.73	-0.5	UNIQUE
8121	THWSASDFPK	96	587.785	2	42.3	1173.56	-0.2	UNIQUE
8273	NDEMFPMPPK	96	618.773	2	42.71	1235.53	0.1	UNIQUE
9131	PFMKDMGSLK	96	384.868	3	44.98	1151.58	-0.7	UNIQUE
9211	MEYNWMTPEK	96	680.289	2	45.23	1358.56	-0.6	UNIQUE
9330	AMGVWGYAQK	96	563.279	2	45.53	1124.54	-0.2	UNIQUE
9358	MDHLFVFGKK	96	407.558	3	45.61	1219.65	-1.1	UNIQUE
9536	ENFLNPVHVK	96	598.332	2	46.05	1194.65	-0.4	UNIQUE
9613	AFHEGLPFQK	96	586.814	2	46.23	1171.61	0.1	UNIQUE
9605	MSWKHPWLSK	96	433.565	3	46.23	1297.68	-0.7	UNIQUE
9892	PMDLMHPDVK	96	394.531	3	46.9	1180.57	-0.8	UNIQUE
10282	SYQYTPYSYK	96	649.806	2	47.88	1297.6	-0.5	UNIQUE
10866	WAATKGWELK	96	396.889	3	49.24	1187.64	-0.5	UNIQUE
10938	VFDVNSNQFK	96	598.807	2	49.4	1195.6	0.2	UNIQUE
11212	TVEYNLRFVK	96	634.361	2	50.07	1266.71	-0.1	UNIQUE
11519	SEHYVTFWSK	96	641.814	2	50.78	1281.61	-0.1	UNIQUE
12137	FHLQANSVWK	96	614.833	2	52.26	1227.65	-0.1	UNIQUE
12274	QDYAHVLSFK	96	402.88	3	52.63	1205.62	-0.6	UNIQUE
12746	TTRWWKLPLK	96	332.705	4	53.76	1326.79	-0.5	UNIQUE
13356	AYYVAMRVFK	96	623.842	2	55.23	1245.67	-0.1	UNIQUE
13948	MFDLQGASFK	96	579.784	2	56.77	1157.55	0.2	UNIQUE
14037	NQADDFNVFK	96	598.788	2	56.98	1195.56	-0.3	UNIQUE
14838	MVYFHMDLLK	96	437.891	3	58.92	1310.65	-0.9	UNIQUE
15153	EAFPSFRAWK	96	619.327	2	59.66	1236.64	0	UNIQUE
15908	PLGEYHLWLK	96	627.853	2	61.64	1253.69	-0.7	UNIQUE
16346	FGHPFVLTFK	96	596.337	2	62.73	1190.66	-0.1	UNIQUE
17039	WMMYKVMNLK	96	671.845	2	64.4	1341.68	-0.6	UNIQUE
17345	HYGYVMALWK	96	633.826	2	65.16	1265.64	-1.1	UNIQUE
18001	WTMDMWGVLK	96	649.307	2	66.9	1296.6	-1	UNIQUE
18033	ASNDFAKTKK	96	554.808	2	66.99	1107.6	-1.1	UNIQUE
18888	FETPFWMDTK	96	658.802	2	69.23	1315.59	-0.9	UNIQUE
19519	YQYTAFMYWK	96	708.326	2	70.93	1414.64	-0.8	UNIQUE
20277	SYPWDMAWPK	96	648.297	2	72.86	1294.58	-1.1	UNIQUE
22933	WEHFGWLWDK	96	468.228	3	79.81	1401.66	-0.2	UNIQUE
22966	GLLMLMLLTK	96	582.348	2	79.95	1162.68	-0.4	UNIQUE
23540	WEDPLDMWTK	96	668.305	2	81.43	1334.6	-0.8	UNIQUE
27717	DEVVFLDKHK	96	614.837	2	93.54	1227.66	-0.8	UNIQUE
5091	QNFSYEADTK	95	601.277	2	33.87	1200.54	-0.6	UNIQUE
6308	WAEMNSDALK	95	590.277	2	37.47	1178.54	0.1	UNIQUE
6386	FEDVTPWHHK	95	432.216	3	37.67	1293.63	-0.2	UNIQUE
6391	SAFKVFSDQK	95	385.876	3	37.73	1154.61	-1	UNIQUE
7156	SWLGGDAADK	95	509.751	2	39.86	1017.49	-0.2	UNIQUE
7632	MKKESYDFFK	95	441.225	3	41.09	1320.65	-0.1	UNIQUE
8003	NLAALGMVKK	95	522.323	2	42.06	1042.63	-0.1	UNIQUE
8291	HYTGFPGLEK	95	574.298	2	42.77	1146.58	-0.2	UNIQUE
8742	WVQQMMPYYK	95	702.825	2	43.92	1403.64	-0.5	UNIQUE
9389	MHLSLHADFK	95	399.878	3	45.71	1196.61	-0.8	UNIQUE
9688	WWTQNVKVGK	95	622.849	2	46.41	1243.68	0.1	UNIQUE
10125	YFKLPPSAMK	95	394.223	3	47.48	1179.65	-0.9	UNIQUE
10504	PAMEWWLKRK	95	448.585	3	48.34	1342.73	-0.3	UNIQUE
11156	PAPVLKMLTK	95	366.235	3	49.92	1095.68	0	UNIQUE
11778	FMDKYFQSLK	95	441.225	3	51.37	1320.65	-0.4	UNIQUE
12459	QKVTWGAYFK	95	613.837	2	53.14	1225.66	-0.3	UNIQUE
13625	TVLMRVQYWK	95	661.874	2	55.96	1321.73	-0.1	UNIQUE
13646	VYQFSLDYGK	95	609.811	2	56.03	1217.61	0.1	UNIQUE
13767	NLPTYDLNYK	95	620.322	2	56.32	1238.63	-0.2	UNIQUE
14117	DFSDVSMLAK	95	564.274	2	57.16	1126.53	-0.5	UNIQUE
14802	ASLFHYLKWK	95	431.248	3	58.82	1290.72	-0.4	UNIQUE
15848	KNWNPWPAFK	95	643.843	2	61.46	1285.67	-0.5	UNIQUE
17035	FNGWHFWMTK	95	456.881	3	64.37	1367.62	-1.5	UNIQUE
18616	AMFQTSFLFK	95	617.817	2	68.51	1233.62	-0.9	UNIQUE
25777	AFQVVTEWFK	95	627.337	2	87.42	1252.66	-0.5	UNIQUE
3647	NEAFNTEEPK	94	589.278	2	28.67	1176.54	-0.3	UNIQUE
5200	LANYPKDDFK	94	403.88	3	34.16	1208.62	-1	UNIQUE
6441	PYGKWSQLGK	94	388.217	3	37.76	1161.63	-0.5	UNIQUE
6436	LVEVSLNPHK	94	378.892	3	37.76	1133.66	-1.2	UNIQUE
6388	YVSADYHTFK	94	615.301	2	37.76	1228.59	-0.3	UNIQUE
7031	WTGVVPKEVK	94	381.229	3	39.48	1140.67	-1	UNIQUE
7294	KYTDEYQMFK	94	684.319	2	40.22	1366.62	-0.1	UNIQUE
7874	DPLPHDMQYK	94	621.8	2	41.67	1241.59	-0.1	UNIQUE
8325	FMRWNLMSEK	94	458.221	3	42.85	1371.64	-0.3	UNIQUE
8654	MMFELMHGRK	94	426.88	3	43.75	1277.62	-0.9	UNIQUE
8755	LHQWAWMSDK	94	658.814	2	44.06	1315.61	-0.1	UNIQUE
8907	NFGTYMTAMK	94	589.77	2	44.36	1177.53	-0.3	UNIQUE
8938	GFYKWYPVRK	94	336.441	4	44.43	1341.73	-0.8	UNIQUE
9602	WQWANTGNEK	94	616.794	2	46.22	1231.57	-0.5	UNIQUE
9743	WMGYHYLEMK	94	463.542	3	46.55	1387.61	-0.4	UNIQUE
9793	EHDEDMWLTK	94	651.793	2	46.67	1301.57	-0.1	UNIQUE
10151	FKMSLQDFHK	94	427.225	3	47.53	1278.65	-0.7	UNIQUE
10216	MWMHFKEMTK	94	456.552	3	47.72	1366.63	-0.6	UNIQUE
10243	LVAFWKSTGK	94	379.225	3	47.8	1134.65	-1.1	UNIQUE
12058	KTLEYWVSTK	94	418.564	3	52.06	1252.68	-8.7	UNIQUE
11978	QTDPTMTFFK	94	615.795	2	51.97	1229.58	0	UNIQUE
12743	FFQVMLPGHK	94	406.886	3	53.74	1217.64	-0.5	UNIQUE
13049	GHWWMLMGSK	94	624.295	2	54.59	1246.57	0.9	UNIQUE
15889	QWLYWHMLSK	94	703.855	2	61.58	1405.7	-1.1	UNIQUE
16322	TQWFLGWRMK	94	684.355	2	62.68	1366.7	-0.6	UNIQUE
22145	ASWPWMFMQK	94	663.809	2	77.82	1325.61	-0.4	UNIQUE
4413	DALGGLEDKK	93	348.861	3	31.59	1043.56	-0.4	UNIQUE
4892	SFEFSQEPHK	93	617.796	2	33.21	1233.58	0.1	UNIQUE
5323	DMVKEYVMDK	93	424.87	3	34.49	1271.59	-0.8	UNIQUE
5574	NNDLLEADMK	93	589.279	2	35.3	1176.54	-0.5	UNIQUE
6326	NDAMHDVVLK	93	570.795	2	37.54	1139.58	0	UNIQUE
6701	AVPDWHQKFK	93	314.424	4	38.55	1253.67	-0.5	UNIQUE
6793	WMDEQRYVVK	93	456.896	3	38.82	1367.67	-0.3	UNIQUE
7022	TFVDEYYKHK	93	664.835	2	39.51	1327.66	-0.2	UNIQUE
7248	GMDFQKYVDK	93	415.869	3	40.09	1244.59	-0.2	UNIQUE
7611	QMAQGNSFWK	93	606.285	2	41.03	1210.56	0.3	UNIQUE
7714	YMNDFSMAVK	93	618.773	2	41.25	1235.53	0.1	UNIQUE
7940	EGPWANWHNK	93	619.297	2	41.91	1236.58	-0.2	UNIQUE
8639	ANTPFQEVTK	93	567.301	2	43.71	1132.59	-0.1	UNIQUE
8866	MGSHLFSAFK	93	570.287	2	44.28	1138.56	-0.1	UNIQUE
9558	SMDFHQAMMK	93	612.769	2	46.17	1223.52	-0.9	UNIQUE
10362	HNYFEFKPYK	93	457.899	3	48.12	1370.68	-0.2	UNIQUE
11711	QWWKMMAYNK	93	467.558	3	51.17	1399.65	-0.3	UNIQUE
12190	VKQDFWEHWK	93	351.182	4	52.46	1400.7	-0.6	UNIQUE
12593	PGYMFLVMNK	93	615.804	2	53.4	1229.59	0	UNIQUE
12879	LDPAFVPVDK	93	550.311	2	54.08	1098.61	0	UNIQUE
19425	DNHFMLYYLK	93	671.834	2	70.69	1341.65	-0.5	UNIQUE
20802	PVPEFFTFQK	93	619.832	2	74.25	1237.65	-0.6	UNIQUE
3374	PSNTYVTEPK	92	567.793	2	27.28	1133.57	-0.3	UNIQUE
4997	MGLGTEAQLK	92	531.784	2	33.56	1061.55	-0.1	UNIQUE
6054	EGPVDYAHMK	92	573.274	2	36.84	1144.53	0	UNIQUE
7201	FAPALADTMK	92	540.281	2	39.96	1078.55	0	UNIQUE
8259	VPATTFHLVK	92	556.335	2	42.73	1110.65	-0.2	UNIQUE
8362	SWWGVTSKTK	92	393.548	3	42.97	1177.62	-1	UNIQUE
8810	DMVKYEVMDK	92	628.804	2	44.12	1255.59	-0.3	UNIQUE
9651	DTMAFWYRGK	92	430.541	3	46.36	1288.6	-0.2	UNIQUE
9749	FLVMTGLHSK	92	566.321	2	46.61	1130.63	0	UNIQUE
10559	YQERTLDYFK	92	454.566	3	48.47	1360.68	-0.5	UNIQUE
11389	GTGNWRFWNK	92	422.216	3	50.46	1263.63	-0.5	UNIQUE
11787	QTKVGYFTWK	92	628.843	2	51.4	1255.67	0	UNIQUE
11858	SMPFPFEDGK	92	585.268	2	51.62	1168.52	-0.1	UNIQUE
12945	AEYVTLWVRK	92	421.912	3	54.21	1262.71	-0.4	UNIQUE
14047	SVMLYQQWAK	92	634.826	2	56.99	1267.64	-0.5	UNIQUE
16069	MFDLGAQSFK	92	579.784	2	62.16	1157.55	-0.2	UNIQUE
16870	ETPAFSFWQK	92	620.312	2	64.09	1238.61	1	UNIQUE
22005	WWYHLPEFDK	92	710.345	2	77.47	1418.68	-0.9	UNIQUE
6590	FMQDFDKMPK	91	434.539	3	38.23	1300.59	-0.4	UNIQUE
7383	FLMMDTPVRK	91	418.223	3	40.44	1251.65	0	UNIQUE
9554	QQFYPLLSKK	91	625.866	2	46.13	1249.72	-0.6	UNIQUE
10374	QWSVPFSKEK	91	617.832	2	48.09	1233.65	-0.4	UNIQUE
11618	QALSPWHWNK	91	422.556	3	51.01	1264.65	0	UNIQUE
14075	GVRLWDWNNK	91	429.563	3	57.06	1285.67	-0.6	UNIQUE
14072	LAPVVQWPQK	91	582.848	2	57.06	1163.68	-0.1	UNIQUE
15145	SWVRWYAVPK	91	430.908	3	59.6	1289.7	-0.2	UNIQUE
16316	WGEAALAGWK	91	544.288	2	62.66	1086.56	-0.2	UNIQUE
16592	EHLGWYVFAK	91	416.889	3	63.33	1247.64	-0.7	UNIQUE
20193	PNYMFLVMNK	91	628.32	2	72.62	1254.63	0	UNIQUE
22997	EFTPFWMDTK	91	658.802	2	79.96	1315.59	-0.6	UNIQUE
4980	EYGMVSGLSK	90	543.269	2	33.53	1084.52	0.2	UNIQUE
5543	VTMGQYVPHK	90	386.874	3	35.19	1157.6	-1.1	UNIQUE
6775	LDAQAEMEEK	90	581.774	2	38.76	1161.53	0.1	UNIQUE
7397	VMGPPFEPAK	90	544.284	2	40.49	1086.55	0.2	UNIQUE
7969	NMFVPSQMSK	90	592.284	2	41.96	1182.55	0	UNIQUE
8571	PNHPMAMYFK	90	412.2	3	43.51	1233.58	0	UNIQUE
10778	LFGGDLPATK	90	509.29	2	49.04	1016.57	-0.1	UNIQUE
13497	YWYWGRTPVK	90	677.856	2	55.62	1353.7	0.1	UNIQUE
15305	VLMMMDLKMK	90	418.886	3	60.02	1253.64	-0.9	UNIQUE
21141	YAWDFAGFGK	90	580.779	2	75.16	1159.54	-0.5	UNIQUE
27704	LGLMLMLLTK	90	574.35	2	93.5	1146.69	-0.9	UNIQUE
5687	KVFSQNPLDK	89	392.224	3	35.69	1173.65	-0.7	UNIQUE
6285	MPQNMDMFLK	89	651.288	2	37.41	1300.56	-0.3	UNIQUE
6201	PEMGDVFHSK	89	382.518	3	37.31	1144.53	-0.9	UNIQUE
6315	LQAFDGEAPK	89	537.783	2	37.5	1073.55	0	UNIQUE
7310	LTRMPMDYVK	89	423.554	3	40.18	1267.64	-0.3	UNIQUE
11093	NAAMELHFFK	89	408.206	3	49.74	1221.6	-0.9	UNIQUE
11189	TVLMVRQYWK	89	446.916	3	50.04	1337.73	-0.6	UNIQUE
11551	FPNTDRVLFK	89	618.348	2	50.87	1234.68	0.2	UNIQUE
13200	TYANFVLLYK	89	410.899	3	54.85	1229.68	-3.6	UNIQUE
13269	DLRMQSYFEK	89	658.327	2	55.06	1314.64	0.2	UNIQUE
13463	LTDARWFLTK	89	417.24	3	55.55	1248.7	0	UNIQUE
17225	YFYAGLSLTK	89	581.318	2	64.85	1160.62	-0.7	UNIQUE
19071	YMDVVGAVWK	89	583.804	2	69.68	1165.6	-1	UNIQUE
28083	WSDWFWRMWK	89	509.576	3	94.87	1525.71	-1.4	UNIQUE
5612	NSVQLGHDWK	88	394.872	3	35.4	1181.59	-1	UNIQUE
9249	LGPLQNDGLK	88	527.306	2	45.37	1052.6	-0.3	UNIQUE
10808	DYNTGWNVTK	88	598.788	2	49.14	1195.56	-0.6	UNIQUE
11880	FGYGAETKWK	88	593.306	2	51.68	1184.6	-0.2	UNIQUE
12595	LLFAGAVKAK	88	508.834	2	53.45	1015.65	-0.4	UNIQUE
12933	LPTYDLGGYK	88	563.301	2	54.17	1124.59	0.2	UNIQUE
14202	FFQVMLPNHK	88	420.562	3	57.44	1258.66	-0.9	UNIQUE
16975	PGYMFLMGGK	88	550.275	2	64.27	1098.54	-0.5	UNIQUE
21062	YTAWDFQFNK	88	659.813	2	74.99	1317.61	-2	UNIQUE
21846	KSFTARTFSK	88	391.225	3	77.03	1170.65	2.1	UNIQUE
23986	NGHFGWLWDK	88	629.803	2	82.58	1257.6	-9.5	UNIQUE
24731	VGGAWFGFFK	88	557.794	2	84.62	1113.58	-1.4	UNIQUE
4172	MNPGVYPYHK	87	402.202	3	30.98	1203.59	-0.4	UNIQUE
6153	DLQKMVTGEK	87	574.311	2	37.11	1146.61	0	UNIQUE
6953	TMFALSKYGK	87	387.545	3	39.29	1159.61	5.9	UNIQUE
8606	PAQWQEYEQK	87	653.315	2	43.61	1304.62	-0.2	UNIQUE
9182	TFFRFSANSK	87	602.317	2	45.16	1202.62	-0.4	UNIQUE
10289	GGDLLEADMK	87	524.26	2	47.91	1046.51	-0.4	UNIQUE
14522	YMDVVAGVWK	87	591.802	2	58.17	1181.59	-0.4	UNIQUE
22984	LAPWWPLGMK	87	607.331	2	79.94	1212.65	-0.2	UNIQUE
23715	NNSAKFVYWK	87	628.334	2	81.89	1254.65	2.3	UNIQUE
24635	WFNFQLVNYK	87	679.355	2	84.34	1356.7	-1.3	UNIQUE
5361	YHWNYSQQEK	86	691.318	2	34.63	1380.62	-0.1	UNIQUE
6267	SDDMNHLFGK	86	388.182	3	37.44	1161.52	-0.6	UNIQUE
7204	FGYAGETKWK	86	395.873	3	39.95	1184.6	-0.6	UNIQUE
8509	KSLLWSSFSK	86	394.561	3	43.33	1180.66	-0.2	UNIQUE
10656	WYTNFGGQMK	86	623.787	2	48.71	1245.56	-0.7	UNIQUE
11225	KSWLTFQWSK	86	437.24	3	50.13	1308.7	-1.1	UNIQUE
11335	NLGTERFYFK	86	637.338	2	50.32	1272.66	-0.1	UNIQUE
11621	QLVYRMMMEK	86	443.227	3	51.1	1326.66	-0.5	UNIQUE
15844	FGRLFYWMSK	86	450.565	3	61.47	1348.67	-0.8	UNIQUE
15894	FAWGAYFHAK	86	598.803	2	61.67	1195.59	-0.6	UNIQUE
16741	DPKVGYFTWK	86	620.329	2	63.69	1238.64	-0.4	UNIQUE
18258	WDVLVDVQTK	86	601.332	2	67.6	1200.65	-1	UNIQUE
18323	ETPAFFWAGK	86	576.795	2	67.72	1151.58	-1.1	UNIQUE
18381	FMFADWQGAK	86	600.287	2	67.89	1198.56	-0.3	UNIQUE
18538	VAVTWGAYFK	86	570.813	2	68.31	1139.61	-0.5	UNIQUE
22691	FGAVVTEWFK	86	591.819	2	79.22	1181.62	-0.5	UNIQUE
23732	AMFAGTFLFK	86	566.304	2	81.93	1130.59	-0.8	UNIQUE
3487	WSEEDGAKYK	85	404.528	3	27.87	1210.56	-0.8	UNIQUE
4270	SYGYQVAMGK	85	559.769	2	31.34	1117.52	0	UNIQUE
4834	NSNMLKSLDK	85	383.541	3	33.07	1147.6	-1.4	UNIQUE
8603	AMTVMASWNK	85	577.279	2	43.57	1152.54	0.5	UNIQUE
10978	VFDVGGNQFK	85	555.29	2	49.51	1108.57	-0.1	UNIQUE
15731	FMFADWAGQK	85	608.284	2	61.18	1214.55	-0.1	UNIQUE
17458	MEEAHVLSFK	85	595.303	2	65.48	1188.6	-3.3	UNIQUE
22496	NGDPLDMWTK	85	596.271	2	78.68	1190.54	-9.8	UNIQUE
22581	SVMLDEWFNK	85	634.31	2	78.98	1266.61	-0.3	UNIQUE
23186	FFAMWTANFK	85	631.313	2	80.52	1260.61	0.8	UNIQUE
24227	VGAWVEFFAK	85	576.813	2	83.23	1151.61	-1.2	UNIQUE
24475	MFDLQQSFFK	85	645.321	2	83.93	1288.63	-0.6	UNIQUE
5524	MDYQMAVGMK	84	602.761	2	35.1	1203.51	-0.7	UNIQUE
6505	FYAADYDAGK	84	560.259	2	38.03	1118.5	0.6	UNIQUE
8026	KERLAAFYLK	84	413.252	3	42.07	1236.73	-0.4	UNIQUE
8208	MGGMTYAWMK	84	603.759	2	42.53	1205.5	-0.3	UNIQUE
9202	HYYFRFMTVK	84	469.573	3	45.22	1405.7	-0.4	UNIQUE
9405	YPHGMFNWEK	84	441.869	3	45.71	1322.59	-0.5	UNIQUE
9954	NTQWAMRGWK	84	638.822	2	47.05	1275.63	-0.4	UNIQUE
10341	TLSPVPGYVK	84	530.313	2	48.02	1058.61	-0.3	UNIQUE
11242	NYDTDFSVYK	84	625.787	2	50.24	1249.56	-1.8	UNIQUE
11780	FPWFENRAGK	84	625.825	2	51.39	1249.64	-0.1	UNIQUE
14536	KKYAMYDWMK	84	454.89	3	58.25	1361.66	-9.4	UNIQUE
15588	MWVKVTGLFK	84	408.57	3	60.85	1222.69	-1.3	UNIQUE
16989	SWKTFAGWSK	84	598.814	2	64.26	1195.61	-0.3	UNIQUE
17587	HYTAFMALWK	84	633.826	2	65.93	1265.64	-0.5	UNIQUE
7129	SQPMEWEVAK	83	610.293	2	39.78	1218.57	0.1	UNIQUE
8111	LFGGAETKWK	83	379.213	3	42.42	1134.62	-1.7	UNIQUE
8271	FHWHVWNERK	83	360.188	4	42.8	1436.72	-0.3	UNIQUE
9880	MWQDGMLGNK	83	597.773	2	47.02	1193.53	-0.1	UNIQUE
12425	KERLWLWFKK	83	358.97	4	53.13	1431.85	-0.5	UNIQUE
13904	MHATLYEMFK	83	643.307	2	56.68	1284.6	0.5	UNIQUE
14386	WTFATMPRMK	83	634.325	2	57.8	1266.64	-0.1	UNIQUE
21378	NNWQVVHDPK	83	618.319	2	75.76	1234.62	3	UNIQUE
4492	LGAQKLKYFK	82	398.916	3	31.96	1193.73	-0.8	UNIQUE
5041	LELEHLRPSK	82	305.933	4	33.75	1219.7	-1.2	UNIQUE
5152	PSTGVFKNLK	82	363.885	3	34.02	1088.63	-1	UNIQUE
7678	NEHDFFMDSK	82	423.517	3	41.14	1267.53	0	UNIQUE
10704	MDFGAKYVDK	82	391.53	3	48.91	1171.57	-0.9	UNIQUE
11222	GMRVSWKFWK	82	335.683	4	50.08	1338.7	-0.7	UNIQUE
11902	DQYSWMRELK	82	685.83	2	51.7	1369.64	-0.1	UNIQUE
12665	QVPPTFEMPK	82	586.81	2	53.54	1171.61	-0.3	UNIQUE
13658	FAWAGYFHAK	82	399.538	3	56.08	1195.59	-0.8	UNIQUE
14354	DWYWFPKSRK	82	706.367	2	57.73	1410.72	-0.5	UNIQUE
16504	TEMWSHLDFK	82	431.54	3	63.14	1291.6	-2.3	UNIQUE
17101	DPDPTMTFFK	82	599.283	2	64.59	1196.55	-1.6	UNIQUE
18246	AAPVTWQYFK	82	605.324	2	67.52	1208.63	-0.8	UNIQUE
19073	GTWPWMFMQK	82	671.807	2	69.67	1341.6	-0.9	UNIQUE
6109	HMWTPHQPFK	81	436.553	3	37.01	1306.64	-0.5	UNIQUE
7682	KNQLDGYMYK	81	629.816	2	41.2	1257.62	0.2	UNIQUE
10013	AGDDMMKFLK	81	390.859	3	47.22	1169.56	-1	UNIQUE
11342	LFNDLVAPTK	81	558.824	2	50.43	1115.63	-0.1	UNIQUE
13358	YYDVQMWGFK	81	668.315	2	55.39	1334.61	2.8	UNIQUE
14881	YGAFSLDYGK	81	560.278	2	59.09	1118.54	1.9	UNIQUE
16628	WGRTDYWMDK	81	452.876	3	63.42	1355.61	-0.9	UNIQUE
16549	QHMDVVQVWK	81	642.827	2	63.35	1283.64	-4	UNIQUE
17675	AGEVVTEWFK	81	582.806	2	66.05	1163.6	-0.5	UNIQUE
18024	TPPSPWHWNK	81	624.817	2	66.97	1247.62	-1.1	UNIQUE
22419	TYDWDFQFGK	81	653.298	2	78.47	1304.58	-0.6	UNIQUE

## Sheet: SI Fig 22
Sequences identified from a selection for 12ca5 binding at 8 fmol loading
Scan	Peptide	ALC (%)	m/z	z	RT	Mass	ppm	Uniqueness	Replicate
4870	MNDLVDYADK	91	599.771	2	41.31	1197.53	-5.8	UNIQUE	1
Scan	Peptide	ALC (%)	m/z	z	RT	Mass	ppm	Uniqueness	Replicate
5016	MNDLVDYADK	96	599.769	2	42.43	1197.53	-8	UNIQUE	2
Scan	Peptide	ALC (%)	m/z	z	RT	Mass	ppm	Uniqueness	Replicate
4802	MNDLVDYADK	94	599.769	2	42.65	1197.53	-8.8	UNIQUE	3
Sequences identified from a selection for 12ca5 binding at 25 fmol loading
Scan	Peptide	ALC (%)	m/z	z	RT	Mass	ppm	Uniqueness	Replicate
4908	MNDLVDYADK	99	599.77	2	41.98	1197.53	-7.5	UNIQUE	1
11925	WFNFWGWEMK	98	723.322	2	86.15	1444.64	-6.4	UNIQUE	1
12441	YLMYPWWWLK	84	750.874	2	89	1499.74	-6.6	UNIQUE	1
12705	WDFWYFYGYK	95	737.331	2	90.31	1472.66	-5.9	UNIQUE	1
Scan	Peptide	ALC (%)	m/z	z	RT	Mass	ppm	Uniqueness	Replicate
5176	MNDLVDYADK	99	599.77	2	42.83	1197.53	-6.2	UNIQUE	2
13397	WDFWYFYGYK	95	737.329	2	92.5	1472.66	-8	UNIQUE	2
Scan	Peptide	ALC (%)	m/z	z	RT	Mass	ppm	Uniqueness	Replicate
5035	MNDLVDYADK	99	599.771	2	42.82	1197.53	-5.2	UNIQUE	3
12981	WDFWYFYYGK	93	737.329	2	92.37	1472.66	-8	UNIQUE	3
Sequences identified from a selection for 12ca5 binding at 75 fmol loading
Scan	Peptide	ALC (%)	m/z	z	RT	Mass	ppm	Uniqueness	Replicate
4388	PDVHDYTWGK	99	406.193	3	35.24	1215.57	-7.5	UNIQUE	1
5418	MNDLVDYADK	99	599.77	2	40.98	1197.53	-7.3	UNIQUE	1
15111	WYWMYYWPSK	99	762.837	2	79.77	1523.67	-7.2	UNIQUE	1
16761	WFNFWGWEMK	99	723.322	2	85.67	1444.64	-6.4	UNIQUE	1
16798	FYQWYYSWFK	99	758.852	2	85.74	1515.7	-5.9	UNIQUE	1
17679	YLMYPWWWLK	99	750.874	2	88.72	1499.74	-6	UNIQUE	1
18499	YTGFTWFWWK	99	710.841	2	91.77	1419.68	-6.4	UNIQUE	1
19075	FLWYDYWFYK	99	765.361	2	94.22	1528.72	-6.9	UNIQUE	1
18551	FFWWNMLWPK	98	735.359	2	91.98	1468.71	-5.8	UNIQUE	1
19205	FWNFFYSWYK	98	743.847	2	94.75	1485.69	-5.2	UNIQUE	1
17974	WDFWYFYYGK	97	737.33	2	89.85	1472.66	-6.5	UNIQUE	1
16890	WWEMWPWDYK	96	771.332	2	86.16	1540.66	-6.5	UNIQUE	1
18692	DMWPWWWMWK	96	791.837	2	92.51	1581.67	-6.3	UNIQUE	1
15078	AFQGWWWYYK	95	717.338	2	79.68	1432.67	-6.5	UNIQUE	1
19257	FTPWWLWGFK	95	683.854	2	94.93	1365.7	-6.5	UNIQUE	1
16454	MWAYWFSWPK	94	708.827	2	84.61	1415.65	-6.2	UNIQUE	1
16560	PYYYPVWWWK	94	743.864	2	84.9	1485.72	-6.4	UNIQUE	1
19744	WWFDWAYLAK	94	692.841	2	97.23	1383.68	-6.5	UNIQUE	1
17306	YFTWPAYWWK	91	723.847	2	87.5	1445.69	-8	UNIQUE	1
14496	HPWFWWLTYK	90	731.87	2	77.3	1461.73	-5.7	UNIQUE	1
13869	WPYPFWWLHK	89	486.917	3	74.77	1457.74	-6.5	UNIQUE	1
14424	WWQWWMAGYK	89	728.83	2	77.07	1455.65	-6.5	UNIQUE	1
18391	FWYFPWAWQK	88	729.356	2	91.3	1456.71	-7.1	UNIQUE	1
18416	NFQWWMMWFK	87	767.836	2	91.41	1533.67	-6.8	UNIQUE	1
17605	YYWVWFWNGK	85	724.348	2	88.53	1446.69	-4.2	UNIQUE	1
16987	WGWWFEEMFK	84	730.821	2	86.53	1459.64	-7.4	UNIQUE	1
11109	LVVFAWMYNK	81	643.337	2	63.84	1284.67	-6.7	UNIQUE	1
19218	FYWPMWFFPK	81	732.347	2	94.77	1462.69	-6.5	UNIQUE	1
Scan	Peptide	ALC (%)	m/z	z	RT	Mass	ppm	Uniqueness	Replicate
6172	MNDLVDYADK	99	599.769	2	42.13	1197.53	-8	UNIQUE	2
17475	WFNFWGWEMK	99	723.321	2	88.29	1444.64	-7.7	UNIQUE	2
17526	FYQWYYSWFK	99	758.85	2	88.36	1515.7	-8.2	UNIQUE	2
18408	YLMYPWWWLK	99	750.872	2	91.24	1499.74	-8.3	UNIQUE	2
18710	WDFWYFYGYK	99	737.329	2	92.25	1472.66	-8.3	UNIQUE	2
15637	WYWMYYWPSK	95	762.835	2	82.16	1523.67	-8.8	UNIQUE	2
19496	DMWPWWWMWK	93	791.835	2	94.9	1581.67	-8.8	UNIQUE	2
15647	AFQGWWWYYK	92	717.337	2	82.17	1432.67	-8.8	UNIQUE	2
19224	NFQWWMMWFK	91	767.835	2	93.93	1533.67	-8.7	UNIQUE	2
15568	FWWQYATMWK	90	731.336	2	81.9	1460.67	-9	UNIQUE	2
8489	YPYDVDPYAK	87	615.291	2	51.68	1228.58	-7.7	UNIQUE	2
17222	NYWWFYMFPK	87	748.839	2	87.32	1495.67	-7.3	UNIQUE	2
15516	WMQYWMWEFK	86	783.332	2	81.78	1564.66	-8.3	UNIQUE	2
15138	PYFWMYYDWK	85	757.329	2	80.32	1512.65	-6.4	UNIQUE	2
3560	ENDWQDYSHK	82	440.855	3	29.11	1319.55	-7.5	UNIQUE	2
Scan	Peptide	ALC (%)	m/z	z	RT	Mass	ppm	Uniqueness	Replicate
6357	MNDLVDYADK	99	599.769	2	41.83	1197.53	-7.7	UNIQUE	3
17847	YLMYPWWWLK	99	750.873	2	90.95	1499.74	-7.3	UNIQUE	3
18714	YTGFTWFWWK	99	710.84	2	93.87	1419.68	-8.4	UNIQUE	3
19436	FLWYDYWFYK	99	765.36	2	96.44	1528.72	-8	UNIQUE	3
16867	WFNFWGWEMK	98	723.322	2	87.88	1444.64	-6.8	UNIQUE	3
18130	WDFWYFYGYK	98	737.33	2	91.93	1472.66	-6.8	UNIQUE	3
18671	NFQWWMMWFK	98	767.836	2	93.56	1533.67	-7.6	UNIQUE	3
16910	FYQWYYSWFK	96	758.85	2	87.99	1515.7	-7.6	UNIQUE	3
19007	DMWPWWWMWK	95	791.836	2	94.77	1581.67	-7.4	UNIQUE	3
18267	FWWLMYPWGK	88	714.844	2	92.44	1427.68	-8.3	UNIQUE	3
19645	FTPWWLWGFK	88	683.853	2	97.29	1365.7	-7.4	UNIQUE	3
3706	ENDWQDYSHK	87	440.855	3	28.73	1319.55	-7.5	UNIQUE	3
8774	YPYDVDPAYK	84	615.291	2	51.43	1228.58	-6.8	UNIQUE	3
17775	YYWVWFWNGK	81	724.347	2	90.82	1446.69	-4.8	UNIQUE	3

## Sheet: SI Fig 23
Sequences identified from nLC-MS/MS characterization of a 1 x 10^9-member (X)9K library
Scan	Peptide	ALC (%)	m/z	z	RT	Mass	ppm	Uniqueness
17453	DPDEMQAFMK	99	605.764	2	53.74	1209.52	-1.1	UNIQUE
18133	NDDEFDVVLK	99	596.795	2	55.14	1191.58	-0.8	UNIQUE
18703	SPEVSVFVFK	99	569.318	2	56.37	1136.62	-0.9	UNIQUE
19220	MSEEEWYFYK	99	705.805	2	57.55	1409.6	-0.3	UNIQUE
23442	EDFWEWEYDK	99	723.304	2	67.85	1444.59	0	UNIQUE
24076	DPYNLSMFMK	99	622.794	2	69.43	1243.57	-0.2	UNIQUE
25636	EDVFYTWWGK	99	665.317	2	73.61	1328.62	-0.1	UNIQUE
26676	TTLWNFMVLK	99	626.349	2	76.69	1250.68	-0.7	UNIQUE
27343	VYDYFLLEWK	99	687.858	2	78.83	1373.7	-0.4	UNIQUE
27487	FDDFNFPWMK	99	673.305	2	79.26	1344.6	-1.2	UNIQUE
29519	YDVMDLLEWK	99	655.825	2	86.28	1309.64	-1.4	UNIQUE
7440	AHLFSLAHYK	98	395.888	3	32.07	1184.65	-2.6	UNIQUE
8620	DPLKAPYEMK	98	397.545	3	34.81	1189.62	-2	UNIQUE
10237	FAVLEQEEEK	98	610.81	2	38.78	1219.61	-1.8	UNIQUE
10600	LTDDEFDMNK	98	613.771	2	39.43	1225.53	-1	UNIQUE
10712	YDKVLEWDAK	98	422.555	3	39.75	1264.65	-0.9	UNIQUE
11883	TPYTVAAFDK	98	556.292	2	42.15	1110.57	-2	UNIQUE
12620	WYDDAYQVGK	98	622.29	2	43.92	1242.57	-1.7	UNIQUE
13308	SPELDKFFSK	98	399.548	3	45.26	1195.62	-0.5	UNIQUE
13823	WAYELAGAPK	98	552.795	2	46.29	1103.58	-1.6	UNIQUE
13908	MAAQYEYWTK	98	645.302	2	46.56	1288.59	-1.6	UNIQUE
14062	FDNWEQLPSK	98	631.811	2	46.78	1261.61	-1.7	UNIQUE
14387	FYMHVFVPTK	98	423.226	3	47.41	1266.66	-1.7	UNIQUE
14384	MLHWAYLSPK	98	415.558	3	47.42	1243.65	-1.5	UNIQUE
14795	VAAEQFLAYK	98	569.816	2	48.24	1137.62	-1.5	UNIQUE
14808	YMKLWDEAYK	98	449.224	3	48.25	1344.65	-2.3	UNIQUE
14891	VSTTFMAWQK	98	599.308	2	48.44	1196.6	-0.6	UNIQUE
15102	PLYADLDVTK	98	567.313	2	48.89	1132.61	-1	UNIQUE
15323	DFGVQAYTMK	98	579.784	2	49.33	1157.55	-1	UNIQUE
15811	SAGWEAVLSK	98	523.784	2	50.26	1045.56	-2	UNIQUE
16010	YDNFVQAMAK	98	593.289	2	50.63	1184.56	-0.8	UNIQUE
16033	EDPSFWGVTK	98	582.787	2	50.7	1163.56	-0.8	UNIQUE
16100	YDMNFQEEMK	98	667.281	2	50.86	1332.55	-0.7	UNIQUE
16619	FLEYSAEQWK	98	650.322	2	51.9	1298.63	-0.3	UNIQUE
16655	LLQAVQYLPK	98	586.363	2	51.97	1170.71	-0.6	UNIQUE
16992	MSVSDVLYPK	98	569.302	2	52.72	1136.59	-0.8	UNIQUE
17063	WYDQTLVDVK	98	633.329	2	52.85	1264.65	-0.9	UNIQUE
17243	VYFLTDVAPK	98	576.326	2	53.31	1150.64	-1.3	UNIQUE
17360	WPQWYEEANK	98	675.317	2	53.53	1348.62	-1.3	UNIQUE
17342	MGYTFETSWK	98	624.789	2	53.52	1247.56	-1.1	UNIQUE
17423	FGQMASLWTK	98	584.302	2	53.71	1166.59	-1.5	UNIQUE
17666	VGMENLQYWK	98	633.818	2	54.17	1265.62	-1	UNIQUE
17668	FDDSAESFLK	98	579.277	2	54.17	1156.54	-0.8	UNIQUE
17869	VDLQLEALTK	98	564.833	2	54.61	1127.65	-2.3	UNIQUE
17898	NYTNWAAEWK	98	641.303	2	54.64	1280.59	-1.6	UNIQUE
18066	YGLTADYPWK	98	606.805	2	55	1211.6	-1.2	UNIQUE
18182	LEDSQWLMYK	98	656.323	2	55.25	1310.63	-0.3	UNIQUE
18216	YDMSYFENVK	98	647.792	2	55.34	1293.57	-1.1	UNIQUE
18316	SPWVQVDFTK	98	603.319	2	55.52	1204.62	-0.7	UNIQUE
18382	VMEFEWTPDK	98	640.802	2	55.66	1279.59	-1.1	UNIQUE
18535	FATADLGFMK	98	550.283	2	56.03	1098.55	-0.9	UNIQUE
18513	SPVWMTFTSK	98	591.802	2	56.02	1181.59	-1.1	UNIQUE
18903	LDENGWLSLK	98	587.317	2	56.85	1172.62	-0.2	UNIQUE
18944	EDSFGWEFEK	98	636.779	2	56.91	1271.55	-1.1	UNIQUE
19094	VFFYESMPMK	98	639.306	2	57.26	1276.6	-0.6	UNIQUE
19184	NDFFWDAEAK	98	621.283	2	57.48	1240.55	-0.6	UNIQUE
19222	YNEAWDLEFK	98	657.311	2	57.55	1312.61	-0.5	UNIQUE
19259	KVDWYLAPWK	98	652.861	2	57.64	1303.71	-0.5	UNIQUE
19391	DMYWMYHSFK	98	703.804	2	58.04	1405.59	-1.1	UNIQUE
19667	LAFYTATYFK	98	612.327	2	58.59	1222.64	-0.2	UNIQUE
19708	LFESVFGVTK	98	563.318	2	58.68	1124.62	-0.5	UNIQUE
19793	PTDYFLFDDK	98	630.3	2	58.95	1258.59	-0.7	UNIQUE
19949	FVELYLDTYK	98	645.342	2	59.24	1288.67	-1.1	UNIQUE
20076	EEQYWWTAVK	98	669.827	2	59.56	1337.64	-0.4	UNIQUE
20122	LSNWASNLWK	98	609.325	2	59.72	1216.64	0	UNIQUE
20187	TTASWWANWK	98	625.309	2	59.81	1248.6	0.3	UNIQUE
20258	FWQFMYQESK	98	696.824	2	59.97	1391.63	-0.3	UNIQUE
20375	SPFFAVTFDK	98	579.303	2	60.25	1156.59	0.1	UNIQUE
20508	YYQWAESYFK	98	692.322	2	60.6	1382.63	0	UNIQUE
20724	GWEETSVFFK	98	614.803	2	61.13	1227.59	0.2	UNIQUE
20750	YNSFWAAYVK	98	624.314	2	61.19	1246.61	0.3	UNIQUE
21027	DPWFALDGDK	98	581.78	2	61.86	1161.55	0	UNIQUE
21179	LLASGWYLMK	98	590.831	2	62.23	1179.65	-0.2	UNIQUE
21404	NDTTFLYVLK	98	606.835	2	62.82	1211.65	-0.3	UNIQUE
21632	FSDFWEVQMK	98	658.31	2	63.34	1314.61	-0.7	UNIQUE
22024	FGVSWQFPVK	98	597.327	2	64.36	1192.64	-0.4	UNIQUE
22161	KFFWEYLENK	98	701.861	2	64.75	1401.71	-0.8	UNIQUE
22251	LDWWGQMYGK	98	641.805	2	64.89	1281.6	-0.7	UNIQUE
22238	YDYVMFASFK	98	635.302	2	64.89	1268.59	-0.7	UNIQUE
22322	YEGFLWEDMK	98	658.802	2	65.11	1315.59	-0.2	UNIQUE
22336	TDLESWMELK	98	625.808	2	65.15	1249.6	0	UNIQUE
22709	YDNLWYWEPK	98	706.835	2	66.03	1411.66	0.1	UNIQUE
22725	FGYNFMALAK	98	580.8	2	66.07	1159.58	0.1	UNIQUE
23188	ELYMWLYAGK	98	636.826	2	67.22	1271.64	0	UNIQUE
23266	LLAWDNYPWK	98	652.843	2	67.45	1303.67	-0.1	UNIQUE
23398	FDWMGDVLNK	98	612.297	2	67.73	1222.58	-0.7	UNIQUE
23522	TFFDMVGVVK	98	571.307	2	68.08	1140.6	-0.3	UNIQUE
23794	EPFMYVEYFK	98	676.322	2	68.71	1350.63	-1.1	UNIQUE
23873	LSMTSYWVWK	98	650.331	2	68.92	1298.65	0	UNIQUE
24104	YGYDQLWMLK	98	658.329	2	69.48	1314.64	-0.3	UNIQUE
24262	FVLWEEYPLK	98	661.86	2	69.88	1321.71	-0.7	UNIQUE
24443	YSYWAWAMVK	98	652.319	2	70.39	1302.62	0.6	UNIQUE
25189	FLYAYWYLEK	98	697.861	2	72.45	1393.71	0.1	UNIQUE
25412	WGWFTAAWNK	98	633.314	2	73.03	1264.61	-0.6	UNIQUE
25708	MFDAYTYLLK	98	632.326	2	73.82	1262.64	-0.2	UNIQUE
25995	PWFFDLEDTK	98	648.816	2	74.56	1295.62	-0.3	UNIQUE
26057	LVNMFWGWAK	98	625.829	2	74.74	1249.64	-0.2	UNIQUE
26090	YEFMWFSVGK	98	646.81	2	74.85	1291.61	-0.4	UNIQUE
26148	YNALFLEVLK	98	604.856	2	75.04	1207.7	-0.1	UNIQUE
26245	FTLDFEYWGK	98	652.819	2	75.34	1303.62	-0.4	UNIQUE
26426	ALWDDVWYVK	98	647.335	2	75.95	1292.66	0.3	UNIQUE
26547	VPLFQYYWLK	98	678.379	2	76.27	1354.74	-0.6	UNIQUE
26648	AFSWDMYVWK	98	666.315	2	76.62	1330.62	-0.8	UNIQUE
27133	WQVAELLQWK	98	650.364	2	78.24	1298.71	-0.4	UNIQUE
27244	YWQVLEYWEK	98	721.858	2	78.57	1441.7	-0.9	UNIQUE
27501	MDFSNVFFLK	98	623.818	2	79.3	1245.62	-0.3	UNIQUE
27516	LMWYYFLDGK	98	667.834	2	79.35	1333.65	0.4	UNIQUE
28087	EEWFWPAFYK	98	701.335	2	81.04	1400.66	0.2	UNIQUE
28055	LDFQWLWNDK	98	682.343	2	81.03	1362.67	-0.4	UNIQUE
28543	EDWYTFWYMK	98	734.323	2	82.47	1466.63	-0.6	UNIQUE
28573	MTDLLQFMWK	98	656.333	2	82.56	1310.65	-0.5	UNIQUE
29826	LTELMMFLFK	98	636.347	2	87.8	1270.68	-2	UNIQUE
29917	LTYWYLWVLK	98	692.394	2	88.22	1382.78	-1.2	UNIQUE
30619	MMEWWLTFMK	98	701.329	2	92.08	1400.64	-0.5	UNIQUE
30833	FDLLTMWYWK	98	701.354	2	93.11	1400.7	-1.1	UNIQUE
3368	VTTAAYAAAK	97	483.273	2	22.27	964.534	-2.6	UNIQUE
4020	TEHHFVLGVK	97	389.22	3	23.63	1164.64	-2	UNIQUE
6028	PWSVYKHLAK	97	307.68	4	28.53	1226.69	-1.9	UNIQUE
7168	VEVAYVTDNK	97	568.8	2	31.26	1135.59	-1.3	UNIQUE
7445	VAQGLMTVEK	97	537.801	2	31.93	1073.59	-2	UNIQUE
8314	MDGVFQEPSK	97	568.773	2	34.17	1135.53	-2.1	UNIQUE
8799	VHFAVHMFTK	97	304.666	4	35.27	1214.64	-2.6	UNIQUE
9136	TAMVAAFPAK	97	503.28	2	36.08	1004.55	-1.6	UNIQUE
10012	FSDHAAFSFK	97	385.857	3	38.12	1154.55	-0.4	UNIQUE
10455	PGLTTKFWAK	97	383.225	3	39.14	1146.65	-1	UNIQUE
10356	LFQETELAQK	97	603.33	2	39.04	1204.65	-0.2	UNIQUE
10645	LFRPPAYVVK	97	396.913	3	39.54	1187.72	-1.4	UNIQUE
11596	AEGQTWAQWK	97	602.298	2	41.52	1202.58	-1.2	UNIQUE
12022	DLLQYDGSPK	97	567.792	2	42.56	1133.57	-1.4	UNIQUE
12175	GPYFMAAVNK	97	548.783	2	42.86	1095.55	-1.8	UNIQUE
12297	AEQDMLELEK	97	602.797	2	43.15	1203.58	-0.5	UNIQUE
12406	KHLPWAVWDK	97	426.908	3	43.37	1277.7	-0.8	UNIQUE
12452	PDASNWFANK	97	574.778	2	43.51	1147.54	-0.6	UNIQUE
12507	TMDNAEVMFK	97	592.775	2	43.61	1183.54	-0.6	UNIQUE
12784	FYQHLLALGK	97	396.901	3	44.19	1187.68	-1.4	UNIQUE
12919	LYGSLSSQWK	97	584.311	2	44.53	1166.61	-0.8	UNIQUE
12980	YGQLAFEYQK	97	623.316	2	44.64	1244.62	-0.6	UNIQUE
13065	MFGTYLLARK	97	400.23	3	44.87	1197.67	-1	UNIQUE
13239	LGFSQLTPDK	97	552.806	2	45.12	1103.6	-0.5	UNIQUE
13513	MWKFASLTAK	97	394.554	3	45.68	1180.64	-1.1	UNIQUE
13609	ELEDGFLQAK	97	574.8	2	45.88	1147.59	-1.6	UNIQUE
13640	SPFQFQDYNK	97	636.803	2	45.94	1271.59	-1.6	UNIQUE
13912	PYLVYEGAMK	97	585.304	2	46.57	1168.6	-1.7	UNIQUE
14027	PTTLVFVPDK	97	558.326	2	46.71	1114.64	-1.8	UNIQUE
14127	PTVVVFMQDK	97	581.817	2	46.9	1161.62	-1.8	UNIQUE
14205	LMKLWTDTYK	97	433.236	3	47.05	1296.69	-2.4	UNIQUE
14238	MDGLQNVLGK	97	537.291	2	47.11	1072.57	-1.6	UNIQUE
14494	LPMGFETSYK	97	586.293	2	47.66	1170.57	-1.5	UNIQUE
14473	TDYWHVAQFK	97	431.883	3	47.65	1292.63	-2.8	UNIQUE
14563	PAWVQTAWNK	97	600.318	2	47.76	1198.62	-1.9	UNIQUE
14620	LENETLWAVK	97	601.331	2	47.94	1200.65	-1.5	UNIQUE
14862	VDFMTEQDLK	97	612.8	2	48.38	1223.59	-0.8	UNIQUE
14950	FFQAMGNVYK	97	602.302	2	48.56	1202.59	-0.4	UNIQUE
14927	HAVLYVWMEK	97	637.839	2	48.55	1273.66	-0.6	UNIQUE
15049	PDLFDYDDNK	97	620.777	2	48.72	1239.54	-0.5	UNIQUE
15081	VTFYSSPAWK	97	592.808	2	48.79	1183.6	-0.7	UNIQUE
15425	METLQWYENK	97	670.818	2	49.56	1339.62	-0.6	UNIQUE
15654	NPTVNVQLWK	97	599.34	2	49.98	1196.67	-1.3	UNIQUE
15662	EMWQEESLVK	97	639.312	2	49.98	1276.61	-1.5	UNIQUE
15688	YMELVAQAYK	97	607.815	2	50.05	1213.62	-1.5	UNIQUE
15805	YLDFEDAPVK	97	598.303	2	50.25	1194.59	-1.1	UNIQUE
15816	PTDYWMSPYK	97	643.796	2	50.27	1285.58	-2	UNIQUE
15872	PFFNYETDVK	97	629.808	2	50.38	1257.6	-2.1	UNIQUE
15976	AWDWSVGPGK	97	551.277	2	50.58	1100.54	-1.2	UNIQUE
16138	NLTYEMWSDK	97	643.297	2	50.89	1284.58	-1.2	UNIQUE
16193	TWANVAEVVK	97	558.313	2	51.01	1114.61	-1.3	UNIQUE
16350	EPQFGDQWYK	97	648.803	2	51.31	1295.59	-0.8	UNIQUE
16393	VETLSFNYYK	97	631.824	2	51.46	1261.63	-1	UNIQUE
16354	AWTFLSAEGK	97	554.792	2	51.43	1107.57	-1	UNIQUE
16479	AFYNSYTQWK	97	653.813	2	51.59	1305.61	-1.8	UNIQUE
16832	MQDVTAFMPK	97	583.788	2	52.34	1165.56	-1.6	UNIQUE
16896	LYKLTFVMPK	97	413.582	3	52.47	1237.73	-0.7	UNIQUE
16893	YEQLEDLSFK	97	635.818	2	52.54	1269.62	-1.2	UNIQUE
17179	YDWGFGGYNK	97	603.272	2	53.1	1204.53	-1	UNIQUE
17473	VTMALYVPYK	97	592.33	2	53.78	1182.65	-1.1	UNIQUE
17516	YYFLQMETGK	97	639.812	2	53.87	1277.61	-1	UNIQUE
17762	LADPMFENFK	97	605.799	2	54.38	1209.59	-0.7	UNIQUE
17792	FWDLQAATVK	97	589.321	2	54.43	1176.63	-1.2	UNIQUE
17861	FNALGEFAYK	97	579.8	2	54.57	1157.59	-1.5	UNIQUE
17888	PVVSYLDVVK	97	559.334	2	54.62	1116.65	-1.6	UNIQUE
18034	PTFMEKLLEK	97	412.233	3	54.94	1233.68	-1.1	UNIQUE
17994	HWDVWGSLEK	97	628.314	2	54.93	1254.61	-0.7	UNIQUE
18214	VSWNGFVAMK	97	569.297	2	55.33	1136.58	-0.8	UNIQUE
18292	VMVWAVVTEK	97	580.828	2	55.5	1159.64	-1.3	UNIQUE
18483	MGGLWAWGSK	97	546.276	2	55.9	1090.54	-1.1	UNIQUE
18539	WLYETADGWK	97	634.308	2	56.03	1266.6	-0.9	UNIQUE
18595	TGMYPEEFLK	97	607.299	2	56.15	1212.59	-0.5	UNIQUE
18705	FDNLDMWTEK	97	649.297	2	56.37	1296.58	-0.9	UNIQUE
18931	FVSWDVNFNK	97	627.816	2	56.9	1253.62	-0.9	UNIQUE
18973	NGYDEYNFFK	97	648.288	2	56.98	1294.56	-1.1	UNIQUE
19026	VSPFYYYSLK	97	633.331	2	57.15	1264.65	-1	UNIQUE
19191	STAFLLFFHK	97	403.897	3	57.49	1208.67	-0.7	UNIQUE
19231	WTYYVSETWK	97	681.33	2	57.57	1360.65	-0.4	UNIQUE
19314	WSEMPYVYMK	97	666.809	2	57.78	1331.6	-0.3	UNIQUE
19328	DDYYQHFFLK	97	687.827	2	57.85	1373.64	-0.5	UNIQUE
19380	EVAVWVFGTK	97	567.818	2	57.94	1133.62	-0.7	UNIQUE
19492	GNYFWAHWYK	97	685.824	2	58.16	1369.64	-0.8	UNIQUE
19733	VFWYGQDEFK	97	659.317	2	58.76	1316.62	-0.2	UNIQUE
19738	LMVDFYMNPK	97	628.812	2	58.77	1255.61	0.2	UNIQUE
19768	TAPLMMYEWK	97	634.812	2	58.85	1267.61	-0.5	UNIQUE
19811	EDVYATWSWK	97	642.306	2	58.91	1282.6	-1.2	UNIQUE
20286	DTWFSLEADK	97	605.791	2	60.04	1209.57	0.1	UNIQUE
20296	WSVEAVWAEK	97	602.311	2	60.06	1202.61	-0.1	UNIQUE
20445	TWDLGFSAYK	97	593.798	2	60.45	1185.58	-0.2	UNIQUE
20441	FGVLLFDANK	97	561.819	2	60.45	1121.62	0.1	UNIQUE
20808	VPYFTLGNFK	97	592.827	2	61.35	1183.64	-0.1	UNIQUE
20881	DWYYHNFFVK	97	709.338	2	61.5	1416.66	-0.4	UNIQUE
20907	FFDVYQVTMK	97	638.823	2	61.57	1275.63	-0.5	UNIQUE
20944	YFLFSAGVYK	97	597.321	2	61.65	1192.63	-0.1	UNIQUE
20942	FDWMKMTGLK	97	419.215	3	61.66	1254.63	-0.6	UNIQUE
20986	GPDWVMKLMK	97	401.884	3	61.75	1202.63	-0.7	UNIQUE
21158	KDYLAVWYWK	97	685.866	2	62.17	1369.72	-0.3	UNIQUE
21210	VSYSPLEMFK	97	600.31	2	62.3	1198.61	-0.4	UNIQUE
21212	LTVFYTPDWK	97	634.837	2	62.33	1267.66	-0.7	UNIQUE
21243	NSEYFWWQPK	97	692.327	2	62.41	1382.64	-0.6	UNIQUE
21241	EGVWQAMFGK	97	576.287	2	62.41	1150.56	-0.2	UNIQUE
21315	NDLGTLLFGK	97	538.808	2	62.59	1075.6	0	UNIQUE
21363	FGFDYWRMYK	97	706.335	2	62.69	1410.65	0.1	UNIQUE
21400	FDTVWSVMDK	97	613.797	2	62.81	1225.58	-0.5	UNIQUE
21432	YTWSTYLQLK	97	651.348	2	62.88	1300.68	-0.4	UNIQUE
21434	NFDWAYAMTK	97	623.289	2	62.89	1244.56	-0.6	UNIQUE
21569	AGYFWKWLAK	97	423.569	3	63.21	1267.69	-0.6	UNIQUE
22286	LPYYMMPWGK	97	642.817	2	65.08	1283.62	0.6	UNIQUE
22533	TYEYVFWEVK	97	681.84	2	65.59	1361.67	-0.4	UNIQUE
22591	NSDLMQLLVK	97	580.329	2	65.79	1158.64	0.3	UNIQUE
22766	MFTWSWGVTK	97	621.31	2	66.17	1240.61	0	UNIQUE
22953	WEEWNQMMFK	97	714.315	2	66.66	1426.62	-0.6	UNIQUE
23131	MWMMDYAYYK	97	700.795	2	67.07	1399.58	-0.3	UNIQUE
23424	FEEWDTNFFK	97	681.312	2	67.8	1360.61	-0.1	UNIQUE
23504	AAMWQAWEWK	97	653.314	2	68.04	1304.61	0.2	UNIQUE
23825	QSAWFMVLEK	97	619.323	2	68.74	1236.63	-0.5	UNIQUE
23849	VEMWQSVFLK	97	633.339	2	68.85	1264.66	0	UNIQUE
23835	ELGPVDYWLK	97	609.829	2	68.87	1217.64	-0.3	UNIQUE
24068	MFWYWLTKYK	97	732.878	2	69.39	1463.74	-0.4	UNIQUE
24124	FSFNEPWLMK	97	649.324	2	69.56	1296.63	0.3	UNIQUE
24210	ATEWWYQFAK	97	664.824	2	69.75	1327.63	-1	UNIQUE
24481	LWDFHLPYLK	97	444.248	3	70.48	1329.72	-0.3	UNIQUE
24546	WDMSWYQQLK	97	692.329	2	70.68	1382.64	-0.2	UNIQUE
24602	ALYAMMYYFK	97	650.317	2	70.83	1298.62	0.6	UNIQUE
24627	WVWNWELASK	97	659.34	2	70.9	1316.67	-0.4	UNIQUE
24810	LDFDYWEFMK	97	704.816	2	71.43	1407.62	0	UNIQUE
24836	LYFTDYDPFK	97	654.319	2	71.47	1306.62	0.2	UNIQUE
24881	WTSWWETLGK	97	646.825	2	71.58	1291.63	0	UNIQUE
24949	YAWAEFNMFK	97	653.308	2	71.74	1304.6	0.1	UNIQUE
25354	WWEMAWMGAK	97	647.796	2	72.85	1293.58	-0.8	UNIQUE
25564	MFDFTPWVAK	97	620.813	2	73.43	1239.61	-0.4	UNIQUE
26079	WVVWTGWVPK	97	628.85	2	74.81	1255.69	-0.5	UNIQUE
26388	MWWTGAFFTK	97	637.313	2	75.85	1272.61	-0.3	UNIQUE
27249	SDWWEAWVTK	97	653.814	2	78.58	1305.61	-0.7	UNIQUE
27663	PNMWMYLWTK	97	684.833	2	79.85	1367.65	-0.3	UNIQUE
27803	TFWDLQEVWK	97	675.846	2	80.25	1349.68	0.3	UNIQUE
28424	VWGVWALLDK	97	593.342	2	82.09	1184.67	-0.5	UNIQUE
28480	WGWWLWQDGK	97	680.832	2	82.24	1359.65	-0.7	UNIQUE
28536	FFFGWVWQEK	97	686.846	2	82.46	1371.68	0.2	UNIQUE
28746	FPFNVWMVMK	97	649.332	2	83.29	1296.65	-0.6	UNIQUE
28759	WSFFWMYAEK	97	697.323	2	83.34	1392.63	-0.8	UNIQUE
28998	YYWPGFFFVK	97	676.845	2	84.3	1351.68	-0.6	UNIQUE
29386	WFWDFQFYNK	97	740.345	2	85.72	1478.68	-1.1	UNIQUE
29757	YGLLWWMALK	97	640.354	2	87.48	1278.69	-1.6	UNIQUE
30821	YPMWDLWFFK	97	716.349	2	93.08	1430.68	-1.2	UNIQUE
32286	LFEWMYMLLK	97	686.861	2	102.56	1371.71	-0.5	UNIQUE
4298	PFTAEAGHLK	96	357.197	3	24.28	1068.57	-3	UNIQUE
4650	ANSQLALDEK	96	544.29	2	25.19	1086.57	-1.9	UNIQUE
4777	HPWHVNLEGK	96	405.883	3	25.53	1214.63	-2.1	UNIQUE
4819	LPHETTNLVK	96	384.223	3	25.62	1149.65	-3.7	UNIQUE
5782	PAGPVYAVDK	96	508.281	2	27.79	1014.55	-2.2	UNIQUE
5774	MSSPLGVSSK	96	496.265	2	27.83	990.517	-1.8	UNIQUE
5974	SPDSVLTDTK	96	531.276	2	28.34	1060.54	-2.3	UNIQUE
6384	PMWLKHFERK	96	343.442	4	29.34	1369.74	-3.8	UNIQUE
6637	VKLHGLFDAK	96	376.228	3	29.89	1125.67	-3	UNIQUE
6709	VPGLWTAEHK	96	379.544	3	30.11	1135.61	-2.3	UNIQUE
7016	NAQAVQYFNK	96	591.306	2	30.95	1180.6	-1.3	UNIQUE
7540	VDTMNYAVAK	96	555.784	2	32.24	1109.55	-1.1	UNIQUE
7673	TLQDLATTTK	96	545.808	2	32.62	1089.6	-1.3	UNIQUE
7958	MLEQNMMQTK	96	626.795	2	33.26	1251.58	-1.5	UNIQUE
8129	NSAYVLFRPK	96	597.343	2	33.65	1192.67	-0.5	UNIQUE
8174	PGFLTSPHLK	96	365.881	3	33.74	1094.62	-1	UNIQUE
8674	NSTAVMYNLK	96	570.297	2	34.92	1138.58	-1.5	UNIQUE
9101	LVYDSDTYPK	96	600.3	2	35.96	1198.59	-1	UNIQUE
9738	GPSEYDNLVK	96	560.785	2	37.59	1119.56	-0.6	UNIQUE
9860	VHHYFYDFPK	96	451.224	3	37.88	1350.65	-1	UNIQUE
10094	NNMMFSNYGK	96	602.765	2	38.41	1203.52	-1.3	UNIQUE
10490	FLPTSYLKAK	96	389.569	3	39.23	1165.69	-0.9	UNIQUE
10854	ASFYSLAQQK	96	571.303	2	40.03	1140.59	-0.7	UNIQUE
11076	FSNMFFHTTK	96	420.206	3	40.47	1257.6	-1	UNIQUE
11130	LADLQVENMK	96	580.31	2	40.61	1158.61	-0.9	UNIQUE
11106	KDLHWWKWAK	96	349.946	4	40.59	1395.76	-0.8	UNIQUE
11141	NSEGYTAYLK	96	572.785	2	40.68	1143.56	-0.2	UNIQUE
11148	PMKWAFGGVK	96	373.875	3	40.7	1118.61	-1.4	UNIQUE
11249	PVGTNYMWGK	96	576.286	2	40.93	1150.56	-1.7	UNIQUE
11428	PDGEFYLTGK	96	563.282	2	41.24	1124.55	-1	UNIQUE
11430	LQAYAAAFAK	96	526.798	2	41.25	1051.58	-1	UNIQUE
11670	WPGDSDVPVK	96	549.782	2	41.7	1097.55	-1.6	UNIQUE
11795	PVFQVYGEDK	96	590.802	2	41.97	1179.59	-2.3	UNIQUE
11968	LYMNYFDDKK	96	445.884	3	42.37	1334.63	-1.4	UNIQUE
11993	HSDVDVMMFK	96	604.283	2	42.53	1206.55	-0.8	UNIQUE
12105	TNFQHVFMMK	96	427.878	3	42.7	1280.62	-1.9	UNIQUE
12117	AGDNVWMVAK	96	545.278	2	42.78	1088.54	-1.7	UNIQUE
12345	VNSNLFVVAK	96	545.324	2	43.24	1088.63	-0.5	UNIQUE
12392	NDNMMWAVNK	96	611.279	2	43.45	1220.54	-0.1	UNIQUE
12585	PEYDTQLYYK	96	659.818	2	43.85	1317.62	-1.5	UNIQUE
13025	SDQLTSFPYK	96	592.8	2	44.69	1183.59	-1.1	UNIQUE
13006	PFVVWDKYSK	96	423.232	3	44.69	1266.68	-1.5	UNIQUE
13459	LAWQVGGYTK	96	561.308	2	45.58	1120.6	-0.9	UNIQUE
13638	PNEPVSSFLK	96	558.805	2	45.93	1115.6	-1.7	UNIQUE
13675	GLALKTLWGK	96	362.565	3	46.01	1084.68	-2.3	UNIQUE
13688	ESMGFNNWTK	96	606.776	2	46.03	1211.54	-1.4	UNIQUE
14080	PWYQANDDFK	96	641.795	2	46.79	1281.58	-1.6	UNIQUE
14183	MVNEWAFTSK	96	606.296	2	46.99	1210.58	-1.9	UNIQUE
14166	DWHKAFEPWK	96	448.227	3	46.98	1341.66	-2.4	UNIQUE
14337	SPWGFYDNSK	96	600.277	2	47.34	1198.54	-1	UNIQUE
14372	WEHYVAWAVK	96	429.892	3	47.49	1286.66	-2.3	UNIQUE
14579	SLFDNLALKK	96	383.232	3	47.77	1146.68	-2.3	UNIQUE
14593	LMAFDAQLSK	96	561.801	2	47.84	1121.59	-2.3	UNIQUE
14815	WETLTEQMEK	96	647.31	2	48.25	1292.61	-1.8	UNIQUE
14834	FSYNQLASMK	96	594.297	2	48.32	1186.58	-1	UNIQUE
14860	HLNLEYLYDK	96	653.843	2	48.36	1305.67	-0.8	UNIQUE
14867	TATHLLWAFK	96	396.229	3	48.37	1185.67	-0.9	UNIQUE
14957	PEWFALKAVK	96	396.569	3	48.66	1186.69	-1.1	UNIQUE
15137	ATQYDTFFEK	96	624.798	2	48.97	1247.58	-1	UNIQUE
15356	NTFSLVLAGK	96	524.811	2	49.4	1047.61	-0.8	UNIQUE
15580	PWATYGLYEK	96	613.813	2	49.83	1225.61	-1.2	UNIQUE
15543	GYEFDVVWHK	96	426.88	3	49.81	1277.62	-0.6	UNIQUE
15682	VPHPWWDLQK	96	435.567	3	50.03	1303.68	-2	UNIQUE
15684	FVDLGDNFEK	96	591.792	2	50.04	1181.57	-1.3	UNIQUE
15744	PVVYGWLLKK	96	401.252	3	50.15	1200.74	-2.3	UNIQUE
16156	PWNLGLGYNK	96	580.813	2	50.93	1159.61	-1.2	UNIQUE
16358	EANALDYFSK	96	578.785	2	51.3	1155.56	-0.8	UNIQUE
16488	LDWMMLKDEK	96	436.554	3	51.61	1306.64	-1	UNIQUE
16455	AYLTYVVMDK	96	601.317	2	51.61	1200.62	-0.7	UNIQUE
16617	WSEPFSMVNK	96	612.297	2	51.89	1222.58	-0.5	UNIQUE
16641	PNYYSYWPDK	96	666.306	2	51.92	1330.6	-0.6	UNIQUE
16753	KLFTPYSFLK	96	414.912	3	52.18	1241.72	-1.9	UNIQUE
16814	YAPWKYWTVK	96	670.86	2	52.28	1339.71	-1.7	UNIQUE
16827	PQMQYPDMWK	96	661.804	2	52.38	1321.59	-1.1	UNIQUE
16911	LNFKVGFFTK	96	400.569	3	52.51	1198.69	-1.1	UNIQUE
17002	TAGFFLGEYK	96	566.295	2	52.72	1130.58	-0.9	UNIQUE
17119	ENPLKYWYYK	96	701.861	2	53	1401.71	-0.7	UNIQUE
17080	MWKVPPFPPK	96	409.235	3	52.99	1224.68	-0.9	UNIQUE
17231	VKPEVWFFEK	96	654.36	2	53.24	1306.71	-1.2	UNIQUE
17347	NFEDQFLEEK	96	649.306	2	53.53	1296.6	-1	UNIQUE
17378	LDLDLMDYHK	96	421.212	3	53.57	1260.62	-1.4	UNIQUE
17523	APAWQDDMWK	96	623.786	2	53.97	1245.56	-1.9	UNIQUE
17627	SFMTFVMDHK	96	621.293	2	54.11	1240.57	-1	UNIQUE
17856	SWLKDWVYNK	96	669.353	2	54.57	1336.69	-1.7	UNIQUE
17915	ELLYVVERFK	96	647.878	2	54.67	1293.74	-1.6	UNIQUE
17977	WDTMDEWTPK	96	654.289	2	54.79	1306.57	-1.1	UNIQUE
17926	WMQLSGFSPK	96	590.302	2	54.78	1178.59	-0.7	UNIQUE
18095	LYTLEWPASK	96	603.829	2	55.05	1205.64	-1.1	UNIQUE
18146	DMWVLGKLGK	96	573.328	2	55.16	1144.64	-0.7	UNIQUE
18153	EFQELMVPYK	96	641.828	2	55.18	1281.64	-0.9	UNIQUE
18435	WEVEKLAWYK	96	675.863	2	55.75	1349.71	-1.1	UNIQUE
18406	FEPDAFVLGK	96	561.302	2	55.74	1120.59	-1.3	UNIQUE
18450	TQMQMFDDWK	96	664.791	2	55.83	1327.57	-1.2	UNIQUE
18516	PFWYLYYHDK	96	477.567	3	55.96	1429.68	-1.6	UNIQUE
18671	MLELVGDNWK	96	602.313	2	56.29	1202.61	-0.8	UNIQUE
18635	YANNLNVWLK	96	617.34	2	56.27	1232.67	-1.3	UNIQUE
18766	TFTLMNYVNK	96	615.321	2	56.5	1228.63	-0.5	UNIQUE
18806	WVDFYMPNSK	96	643.305	2	56.61	1284.6	-0.4	UNIQUE
18829	VYHFTVPWYK	96	669.853	2	56.65	1337.69	0	UNIQUE
18818	NPLEEFFDHK	96	637.811	2	56.67	1273.61	-0.9	UNIQUE
18871	YMMMGWTVTK	96	623.792	2	56.77	1245.57	-0.7	UNIQUE
18968	AWMFMQYQSK	96	659.807	2	56.99	1317.6	-0.9	UNIQUE
19252	WNSDGPFWYK	96	649.801	2	57.63	1297.59	-0.2	UNIQUE
19326	APWVLYTMGK	96	582.815	2	57.8	1163.62	-0.5	UNIQUE
19345	PFNLWKELDK	96	430.239	3	57.84	1287.7	-0.9	UNIQUE
19442	LFGTVEHWFK	96	421.56	3	58.06	1261.66	-0.9	UNIQUE
19447	YVTPWLSLQK	96	617.353	2	58.07	1232.69	-0.4	UNIQUE
19497	PQWVQYYVMK	96	670.845	2	58.23	1339.67	-0.2	UNIQUE
19569	SFGYFGGWAK	96	559.774	2	58.35	1117.53	-0.5	UNIQUE
19600	LWNEDSYWYK	96	701.825	2	58.43	1401.64	-0.4	UNIQUE
19706	NYTDEGWWMK	96	664.79	2	58.67	1327.57	-0.3	UNIQUE
19729	LTEELVNVWK	96	615.345	2	58.74	1228.68	-5.8	UNIQUE
19782	WMNSFWATAK	96	620.8	2	58.95	1239.59	-0.5	UNIQUE
19873	EEGFQDFWGK	96	621.283	2	59.07	1240.55	-0.2	UNIQUE
19835	YAFFNWKFSK	96	668.845	2	59.03	1335.68	-0.8	UNIQUE
19891	NWWAMYERYK	96	723.342	2	59.13	1444.67	-0.3	UNIQUE
19942	DLLTHFPDFK	96	411.22	3	59.23	1230.64	-0.9	UNIQUE
19910	TQAWAVQWMK	96	624.321	2	59.2	1246.63	-0.8	UNIQUE
20067	NLYMQTLDWK	96	655.831	2	59.54	1309.65	-0.6	UNIQUE
20213	MFQEFWVAQK	96	656.83	2	59.97	1311.64	1	UNIQUE
20329	EGLFALEAMK	96	554.297	2	60.15	1106.58	-0.4	UNIQUE
20426	DYYHVQWYFK	96	724.343	2	60.4	1446.67	0.1	UNIQUE
20490	GWEKWFEMSK	96	663.818	2	60.63	1325.62	-0.5	UNIQUE
20597	NSWEWVGYVK	96	633.817	2	60.83	1265.62	-0.5	UNIQUE
20718	WMMDYGVPLK	96	619.807	2	61.12	1237.6	-0.2	UNIQUE
20777	NQWFEDYSFK	96	681.809	2	61.29	1361.6	-0.3	UNIQUE
20817	MWFQQYGLPK	96	648.831	2	61.39	1295.65	-0.7	UNIQUE
20844	LAASFPMWYK	96	606.815	2	61.43	1211.62	-0.5	UNIQUE
20883	NFVTLVTSMK	96	569.818	2	61.51	1137.62	-0.5	UNIQUE
21139	NFLFMHAWMK	96	662.328	2	62.13	1322.64	-0.2	UNIQUE
21555	NGWSGWAYFK	96	607.791	2	63.29	1213.57	0.6	UNIQUE
21935	MWVVYVLPGK	96	595.841	2	64.09	1189.67	-0.6	UNIQUE
21939	DYWDKVWTLK	96	676.853	2	64.11	1351.69	-0.5	UNIQUE
22028	LSMLDWPEVK	96	608.823	2	64.35	1215.63	-0.3	UNIQUE
22277	NDDYVVPWWK	96	660.822	2	65.02	1319.63	-1	UNIQUE
22526	VSLPGYGWFK	96	576.813	2	65.56	1151.61	-0.4	UNIQUE
22707	LVYWSWTNMK	96	663.836	2	66.03	1325.66	-0.7	UNIQUE
22731	AFGFYSMWQK	96	632.303	2	66.09	1262.59	-0.1	UNIQUE
23471	QYAAVFFAWK	96	615.327	2	67.95	1228.64	-0.6	UNIQUE
23573	FNTYSGWFWK	96	667.819	2	68.22	1333.62	-0.1	UNIQUE
23766	LWLVDWMKPK	96	657.873	2	68.65	1313.73	-0.4	UNIQUE
23895	SLEFDWFQEK	96	664.319	2	68.96	1326.62	-0.4	UNIQUE
24089	DWFLPLWQKK	96	680.382	2	69.44	1358.75	-0.5	UNIQUE
24106	QLYFSVFDYK	96	654.835	2	69.47	1307.65	0.1	UNIQUE
24422	LFLGFLYQTK	96	614.858	2	70.33	1227.7	-0.5	UNIQUE
24462	QNFLYWAEFK	96	672.84	2	70.46	1343.67	-1	UNIQUE
24775	YDVPFGFFPK	96	608.313	2	71.35	1214.61	0.2	UNIQUE
24868	MSGYLTWMLK	96	614.814	2	71.58	1227.61	-0.2	UNIQUE
25017	QEWMAMYMFK	96	682.303	2	71.97	1362.59	-0.1	UNIQUE
25330	FLVSFASYLK	96	587.337	2	72.76	1172.66	-0.3	UNIQUE
25385	WPWSMGPPWK	96	635.813	2	72.96	1269.61	-0.6	UNIQUE
25559	GFEFGDFTWK	96	616.79	2	73.42	1231.57	-0.2	UNIQUE
25677	DWRKVFAWFK	96	461.255	3	73.71	1380.75	-0.5	UNIQUE
25754	WSMMEQMLWK	96	684.817	2	73.92	1367.62	-0.4	UNIQUE
26600	WAFPQFEWEK	96	683.832	2	76.49	1365.65	-0.9	UNIQUE
27341	PLDFLWQMAK	96	624.334	2	78.82	1246.65	-0.1	UNIQUE
27392	FFDYLPQWVK	96	671.353	2	78.94	1340.69	0.1	UNIQUE
28403	EPTWMFGFFK	96	644.812	2	82.02	1287.61	-0.5	UNIQUE
28547	WAMVWFSDFK	96	658.318	2	82.46	1314.62	-0.5	UNIQUE
28588	TNWLWTMLDK	96	653.834	2	82.6	1305.65	-0.7	UNIQUE
29197	EFWMFDMNFK	96	697.306	2	84.94	1392.6	-1.5	UNIQUE
29274	YMLPWTYFMK	96	689.837	2	85.26	1377.66	-1.2	UNIQUE
29619	LWWQNVFTWK	96	703.871	2	86.73	1405.73	-1.1	UNIQUE
30138	WQWYVMFFPK	96	715.857	2	89.46	1429.7	-0.2	UNIQUE
3514	KLHAFDYGGK	95	378.873	3	22.5	1133.6	-1.9	UNIQUE
3749	MRWAKNWARK	95	337.19	4	23.01	1344.73	-3.4	UNIQUE
4396	KFVFPEATKK	95	398.572	3	24.53	1192.7	-1	UNIQUE
4783	DMLHHAMYSK	95	411.194	3	25.44	1230.56	-1.9	UNIQUE
4809	LNGPAVYSSK	95	517.784	2	25.6	1033.56	-1.8	UNIQUE
5982	VSNVKWSVVK	95	382.232	3	28.33	1143.68	-2.9	UNIQUE
6351	LMKVPLLAKK	95	380.593	3	29.23	1138.76	-3.7	UNIQUE
7014	PLQHDLHLLK	95	303.935	4	30.85	1211.71	-2.6	UNIQUE
7025	HVPFSDLKYK	95	411.563	3	30.88	1231.67	-2.3	UNIQUE
6935	MGMGEENLAK	95	539.754	2	30.81	1077.49	-1.7	UNIQUE
7102	PLHAFELSGK	95	366.541	3	31.08	1096.6	-2.1	UNIQUE
7282	KLFTMLKEAK	95	403.245	3	31.49	1206.72	-2.1	UNIQUE
7355	SDFHNVFAGK	95	374.188	3	31.77	1119.55	-2.4	UNIQUE
7406	LAFHQWAKMK	95	315.426	4	31.84	1257.68	-2.7	UNIQUE
8255	TGVTGFKFVK	95	361.549	3	33.93	1081.63	-1.8	UNIQUE
8245	SMGSMVMDTK	95	543.242	2	33.98	1084.47	-1.3	UNIQUE
8575	MTLEAGAMEK	95	540.264	2	34.63	1078.52	-1.3	UNIQUE
8676	LDTQQMPQMK	95	609.801	2	35.03	1217.59	-1.2	UNIQUE
8849	VNFALENNPK	95	572.808	2	35.35	1143.6	-2	UNIQUE
8870	TLYLKAVGYK	95	385.568	3	35.41	1153.69	-2.5	UNIQUE
8813	HPHLQWNSWK	95	444.562	3	35.39	1330.67	-3.4	UNIQUE
9010	VYHHYMEMFK	95	461.882	3	35.72	1382.63	-2.3	UNIQUE
9314	FSLHLTKQFK	95	312.686	4	36.52	1246.72	-1.9	UNIQUE
9402	HWWLEEESRK	95	466.9	3	36.82	1397.68	-3.6	UNIQUE
9624	LQHYFGLVGK	95	387.557	3	37.2	1159.65	-2	UNIQUE
10014	WANYTQVPTK	95	603.817	2	38.13	1205.62	-0.5	UNIQUE
10277	MVYVLDQGAK	95	561.802	2	38.82	1121.59	-1.4	UNIQUE
10525	YAEQYAFTPK	95	608.803	2	39.28	1215.59	-0.8	UNIQUE
10445	TNSEFLNMDK	95	599.282	2	39.24	1196.55	-0.9	UNIQUE
10626	SLENSKWVFK	95	412.896	3	39.49	1235.67	-1.3	UNIQUE
10555	VDGEDADLLK	95	537.277	2	39.47	1072.54	-1.2	UNIQUE
10703	HEYLGPWHFK	95	438.224	3	39.63	1311.65	-1.3	UNIQUE
10834	PRFWDFHEDK	95	344.669	4	39.92	1374.65	-1.3	UNIQUE
11055	MAGLSMWPHK	95	386.196	3	40.4	1155.57	-1	UNIQUE
12060	LWETAENDMK	95	618.289	2	42.65	1234.57	-1.1	UNIQUE
12068	EDELAEPSWK	95	601.788	2	42.7	1201.56	-0.8	UNIQUE
12293	SFTGYDSLPK	95	557.282	2	43.11	1112.55	-1.3	UNIQUE
12367	MYEHWQEVVK	95	449.888	3	43.29	1346.64	-0.9	UNIQUE
12624	TSPFTLFPHK	95	391.885	3	43.85	1172.63	-1.5	UNIQUE
12722	FTADEDYAFK	95	603.277	2	44.05	1204.54	-0.7	UNIQUE
12854	SLMHEMFLSK	95	407.875	3	44.34	1220.6	-1.3	UNIQUE
12840	YNLYNQQGWK	95	656.825	2	44.36	1311.64	-0.9	UNIQUE
12876	HYVLLMQNLK	95	629.36	2	44.45	1256.71	-1.2	UNIQUE
13106	AMTFGDLAGK	95	505.26	2	44.85	1008.51	-1.2	UNIQUE
13158	SPVDPFSNYK	95	576.787	2	44.96	1151.56	-1	UNIQUE
13147	DDMQMNYLGK	95	607.27	2	44.96	1212.53	-1.2	UNIQUE
13137	LWGNVTQTMK	95	588.812	2	45.02	1175.61	-1.7	UNIQUE
13423	PWMKYMAAYK	95	429.884	3	45.48	1286.63	-0.6	UNIQUE
13505	WPLLSVKAPK	95	379.909	3	45.65	1136.71	-1.5	UNIQUE
13552	YTMWANEVAK	95	606.297	2	45.77	1210.58	-0.8	UNIQUE
13694	VLKYWQFLKK	95	338.711	4	46.03	1350.82	-2.5	UNIQUE
13836	PYDQLLMTTK	95	604.82	2	46.31	1207.63	-1.5	UNIQUE
13877	MWDQNEFAPK	95	632.792	2	46.38	1263.57	-1.7	UNIQUE
13952	NVMDLLVSKK	95	382.561	3	46.57	1144.66	-2.5	UNIQUE
14074	MSWTYLQNQK	95	649.32	2	46.78	1296.63	-1.6	UNIQUE
14254	MSTDTPFWQK	95	620.294	2	47.18	1238.58	-1.2	UNIQUE
14402	DAWVQSPLAK	95	557.305	2	47.49	1112.6	-2.1	UNIQUE
14517	MGYLDPTEMK	95	592.277	2	47.69	1182.54	-1.7	UNIQUE
14542	SEYNVNLWQK	95	640.324	2	47.72	1278.64	-1.1	UNIQUE
14487	PLPMEWEEQK	95	643.315	2	47.68	1284.62	-1.6	UNIQUE
14680	QATDLQYPWK	95	624.82	2	48.01	1247.63	-3	UNIQUE
14725	PDLEAPFRFK	95	406.891	3	48.07	1217.66	-2.5	UNIQUE
14727	MAMTENFLAK	95	577.787	2	48.09	1153.56	-2.5	UNIQUE
14944	TGTAFYDFPK	95	573.285	2	48.53	1144.56	-0.4	UNIQUE
15069	MGLNAPFTVK	95	538.799	2	48.81	1075.58	-0.7	UNIQUE
15248	WGPWSNVAEK	95	586.795	2	49.18	1171.58	-1.8	UNIQUE
15337	NWSEGLVSMK	95	575.289	2	49.38	1148.56	-0.4	UNIQUE
15492	MQEMLFSYQK	95	652.312	2	49.69	1302.61	-1.1	UNIQUE
15552	TPVTKWTWFK	95	431.576	3	49.78	1291.71	-1.3	UNIQUE
15570	YNQEFMPYYK	95	691.315	2	49.8	1380.62	-0.8	UNIQUE
15593	SFYDFKYYEK	95	463.555	3	49.86	1387.64	-1.4	UNIQUE
15644	SFVGSFMAPK	95	535.278	2	49.97	1068.54	-1.6	UNIQUE
15702	FYYGWDDDTK	95	654.779	2	50.08	1307.55	-1.7	UNIQUE
15941	NMAGYQVLLK	95	568.317	2	50.51	1134.62	-1.7	UNIQUE
15974	NVFQSEFMDK	95	622.291	2	50.57	1242.57	-1.9	UNIQUE
16116	DGMDMLGDVK	95	540.246	2	50.84	1078.48	-0.6	UNIQUE
16053	TMDLKMDFYK	95	645.814	2	50.81	1289.61	-1	UNIQUE
16586	WAKSPWLAFK	95	411.569	3	51.84	1231.69	-0.8	UNIQUE
16657	GALSMWSEVK	95	553.786	2	51.95	1105.56	-0.7	UNIQUE
16580	KMFYMMEVYK	95	684.829	2	51.89	1367.64	-1	UNIQUE
16626	LMMGTYDVMK	95	594.284	2	51.96	1186.55	-1	UNIQUE
16742	SYKDQWFDFK	95	681.827	2	52.17	1361.64	-1.5	UNIQUE
16806	HYAGWEFFEK	95	656.808	2	52.31	1311.6	-0.9	UNIQUE
16844	HFFPQEWLNK	95	672.846	2	52.44	1343.68	-0.7	UNIQUE
16931	FWQLKFVNDK	95	441.911	3	52.55	1322.71	-1.3	UNIQUE
17009	MGTWAWMNQK	95	626.291	2	52.73	1250.57	-0.6	UNIQUE
16990	FTNMPLDLTK	95	589.815	2	52.71	1177.62	-0.4	UNIQUE
17014	YYVEFLDKVK	95	651.857	2	52.74	1301.7	-1.8	UNIQUE
17122	VGLLQFPTEK	95	565.832	2	52.99	1129.65	-0.8	UNIQUE
17199	NENWFAQMDK	95	641.287	2	53.16	1280.56	-1.1	UNIQUE
17320	EPQWSEPMWK	95	658.807	2	53.45	1315.6	-1.5	UNIQUE
17406	WWHKLVSWYK	95	477.926	3	53.73	1430.76	-3.2	UNIQUE
17514	YDLVQMDQLK	95	626.322	2	53.95	1250.63	-1.9	UNIQUE
17682	DYWGSNEWDK	95	649.775	2	54.21	1297.54	-1.1	UNIQUE
17764	FWNQFNLGAK	95	612.319	2	54.38	1222.62	-1.1	UNIQUE
17833	FSLEPWGDQK	95	603.3	2	54.52	1204.59	-1.3	UNIQUE
17854	HDMWPMDDFK	95	660.778	2	54.55	1319.54	-1.8	UNIQUE
17982	MEYYKWFYEK	95	495.9	3	54.79	1484.68	-1.6	UNIQUE
18027	ALFQDPGYFK	95	592.808	2	54.92	1183.6	-1.2	UNIQUE
18062	VWVVAASFPK	95	551.823	2	54.97	1101.63	-0.9	UNIQUE
18225	TAFWPTMYGK	95	600.797	2	55.34	1199.58	-0.2	UNIQUE
18298	KSYTLLEYFK	95	430.908	3	55.48	1289.7	-1	UNIQUE
18651	HWNFTMLTMK	95	654.322	2	56.25	1306.63	-0.9	UNIQUE
18708	FEGWHFWWHK	95	486.899	3	56.38	1457.68	-1.3	UNIQUE
18999	MFQPHLGWWK	95	443.562	3	57.05	1327.66	-1.3	UNIQUE
18996	MLQDMFGLQK	95	605.309	2	57.06	1208.6	-0.7	UNIQUE
19400	KQVWMDFAWK	95	669.344	2	57.99	1336.67	-0.9	UNIQUE
19704	ASFDLWYFRK	95	444.568	3	58.67	1330.68	-0.1	UNIQUE
19833	PFPSLWPDSK	95	586.808	2	58.97	1171.6	-0.8	UNIQUE
20015	LNLFFKLYPK	95	427.928	3	59.41	1280.76	-0.9	UNIQUE
20159	LPGPTAWWVK	95	577.33	2	59.75	1152.64	0.3	UNIQUE
20163	AYMYGWVQLK	95	629.326	2	59.76	1256.64	0.1	UNIQUE
20414	HMVWEMMLPK	95	650.822	2	60.43	1299.63	-0.3	UNIQUE
20464	TQGTWWQWAK	95	645.822	2	60.52	1289.63	-0.4	UNIQUE
20565	NMLMEAFYEK	95	637.799	2	60.76	1273.58	-0.5	UNIQUE
20634	NLYTWEATWK	95	655.83	2	60.91	1309.65	-0.1	UNIQUE
20819	MWGYLFEQTK	95	651.321	2	61.37	1300.63	0	UNIQUE
20872	VVAAYWPWEK	95	624.332	2	61.47	1246.65	-1	UNIQUE
20877	FFMMNVWHYK	95	467.891	3	61.5	1400.65	-0.4	UNIQUE
20934	AWVFSDWQTK	95	633.817	2	61.63	1265.62	-0.3	UNIQUE
20988	KFTWTFDDWK	95	686.838	2	61.75	1371.66	-0.1	UNIQUE
21029	TVVWTMQLMK	95	618.335	2	61.85	1234.66	-0.5	UNIQUE
21719	HFWTDMSWMK	95	684.304	2	63.6	1366.6	-0.8	UNIQUE
21746	VFLFSSDFTK	95	595.317	2	63.67	1188.62	0.4	UNIQUE
21769	YNMWVAPMLK	95	626.322	2	63.74	1250.63	-0.3	UNIQUE
22157	DLWLEEGFQK	95	632.322	2	64.71	1262.63	-0.5	UNIQUE
22264	MTLWWVFNRK	95	690.374	2	64.96	1378.73	-0.5	UNIQUE
22266	VEFTGEWVFK	95	620.821	2	65.01	1239.63	-0.7	UNIQUE
22310	TFVFVAVLPK	95	560.35	2	65.09	1118.69	-0.3	UNIQUE
22385	ASWFYFAQVK	95	623.324	2	65.28	1244.63	-0.8	UNIQUE
22623	EMWFDQLSVK	95	641.318	2	65.83	1280.62	0.1	UNIQUE
23135	ALWNPTWFGK	95	609.824	2	67.09	1217.63	-0.4	UNIQUE
23163	AYNFVFLTYK	95	632.84	2	67.15	1263.67	-0.5	UNIQUE
23462	PLWWLSKLYK	95	666.895	2	67.91	1331.78	-0.3	UNIQUE
23562	NNYDWWPLDK	95	675.317	2	68.19	1348.62	-0.6	UNIQUE
24737	LPFFHMQWFK	95	460.574	3	71.26	1378.7	-0.4	UNIQUE
24849	WTDWMMQPFK	95	684.815	2	71.51	1367.62	-0.3	UNIQUE
26602	MWVTSLWDMK	95	648.317	2	76.52	1294.62	-0.4	UNIQUE
26905	NVPWSLFEFK	95	633.337	2	77.44	1264.66	-0.1	UNIQUE
27005	MVLMDLTMWK	95	633.824	2	77.82	1265.63	0.2	UNIQUE
28141	LFWPAWPNFK	95	652.851	2	81.27	1303.69	0.1	UNIQUE
28464	WSWFSPMPWK	95	675.826	2	82.21	1349.64	-0.7	UNIQUE
28482	NLWWDQWNWK	95	737.854	2	82.24	1473.69	-0.4	UNIQUE
29877	GENMLFWWLK	95	661.838	2	88.08	1321.66	-1.8	UNIQUE
3994	NDVQQVGNMK	94	566.282	2	23.63	1130.55	-1.4	UNIQUE
4240	PLHVNGHYFK	94	303.416	4	24.16	1209.64	-3.8	UNIQUE
4362	SLKTFLNHPK	94	395.236	3	24.42	1182.69	-2	UNIQUE
4941	PVDKEFYLRK	94	431.914	3	25.88	1292.72	-3.4	UNIQUE
5172	FVSPLHGPAK	94	351.205	3	26.32	1050.6	-2.9	UNIQUE
5257	HPWPFFKHQK	94	450.91	3	26.54	1349.71	-3.8	UNIQUE
5352	EQEDDQMDLK	94	625.271	2	26.85	1248.53	-1.9	UNIQUE
5451	PGLNMDMTHK	94	381.519	3	27.15	1141.54	-1.9	UNIQUE
5732	VNSDVPMFHK	94	391.534	3	27.8	1171.58	-1.3	UNIQUE
5856	FKMVKDLHLK	94	315.192	4	28.02	1256.74	-3.1	UNIQUE
5804	KPFEEVEWHK	94	443.23	3	27.97	1326.67	-3.4	UNIQUE
5858	ATGEAVNWTK	94	538.279	2	28.1	1074.55	-2.4	UNIQUE
6098	NGSTVQVPLK	94	521.306	2	28.63	1040.6	-1.1	UNIQUE
6357	LSLNDEKLAK	94	377.223	3	29.28	1128.65	-3.7	UNIQUE
6799	PGAQFSSLDK	94	524.773	2	30.32	1047.53	-2.5	UNIQUE
6886	MPEPKFYLKK	94	320.685	4	30.55	1278.72	-3.4	UNIQUE
8031	PDVWKTTQLK	94	405.567	3	33.39	1213.68	-1.6	UNIQUE
8113	ANNMFWVAKK	94	403.218	3	33.55	1206.63	-1	UNIQUE
8243	DKFNLLASQK	94	581.832	2	34.03	1161.65	-1.7	UNIQUE
8298	PSSLLDQRFK	94	397.227	3	34.14	1188.66	-2.4	UNIQUE
8371	NETLLNVDSK	94	566.303	2	34.29	1130.59	-1.1	UNIQUE
8481	MMTDLVHVNK	94	396.207	3	34.43	1185.6	-1.7	UNIQUE
8634	VEDLAFYHDK	94	412.539	3	34.82	1234.6	-1.4	UNIQUE
8889	FAYGQSLTTK	94	557.797	2	35.45	1113.58	-2.2	UNIQUE
8807	MSGAWLSSDK	94	540.76	2	35.37	1079.51	-2.2	UNIQUE
9113	VFFFRHYETK	94	343.934	4	36.05	1371.71	-1.9	UNIQUE
9150	WYNNTSQMVK	94	635.305	2	36.19	1268.6	-1.4	UNIQUE
10096	NELDALQEEK	94	594.298	2	38.32	1186.58	-1	UNIQUE
10125	PYLKLVTQVK	94	396.587	3	38.41	1186.74	-2.4	UNIQUE
10054	WVNDYQVETK	94	640.816	2	38.37	1279.62	-1.1	UNIQUE
10213	GTEGENYWYK	94	623.28	2	38.72	1244.55	-0.1	UNIQUE
10395	MGYHDVNPWK	94	415.866	3	39.03	1244.58	-0.6	UNIQUE
10479	FWAPHWHGVK	94	316.668	4	39.22	1262.65	-1.4	UNIQUE
10557	LLQETNTLYK	94	611.345	2	39.34	1220.68	-1.2	UNIQUE
10983	YLSYENMSPK	94	615.794	2	40.26	1229.58	-0.5	UNIQUE
11007	FDTYTNQFSK	94	625.295	2	40.36	1248.58	-0.7	UNIQUE
11070	VPGFNLGQDK	94	537.29	2	40.44	1072.57	-0.6	UNIQUE
11257	LGLMSQGALK	94	508.799	2	40.86	1015.58	-1.5	UNIQUE
11296	WGQLVTFKDK	94	407.564	3	40.94	1219.67	-1.7	UNIQUE
11415	SNTWKVLMVK	94	402.233	3	41.15	1203.68	-1.2	UNIQUE
11406	FVWVNNTEDK	94	625.811	2	41.21	1249.61	-0.7	UNIQUE
11499	KFKLDWWSRK	94	348.952	4	41.4	1391.78	-1.1	UNIQUE
11771	LGVWKGYMVK	94	393.894	3	41.89	1178.66	-3.7	UNIQUE
11784	LGPKGMWDMK	94	387.867	3	41.92	1160.58	-2.7	UNIQUE
11711	FMDDNKLGWK	94	418.209	3	41.85	1251.61	-2.7	UNIQUE
11952	TDAMANLVPK	94	529.786	2	42.32	1057.56	-1.3	UNIQUE
12012	GVGVTSNWMK	94	539.279	2	42.46	1076.54	-1.2	UNIQUE
12031	FDWHNVKYMK	94	342.423	4	42.61	1365.67	-1.7	UNIQUE
12134	MWDTQYMNNK	94	665.289	2	42.73	1328.56	-1.1	UNIQUE
12327	PEQWGFKFGK	94	408.217	3	43.19	1221.63	-0.6	UNIQUE
12517	MKNEFLHWYK	94	465.572	3	43.59	1393.7	-1.3	UNIQUE
12564	LFSSQGPFVK	94	554.811	2	43.7	1107.61	-1	UNIQUE
12604	LDFHEHMPWK	94	446.884	3	43.89	1337.63	-1.7	UNIQUE
12669	VLMAQDLLRK	94	395.909	3	43.97	1184.71	-1.4	UNIQUE
12701	LSTEFDFYHK	94	429.211	3	44.05	1284.61	-1.5	UNIQUE
12847	HWYKFTWGPK	94	450.235	3	44.41	1347.69	-2.7	UNIQUE
13374	EPVLTDYNLK	94	595.821	2	45.42	1189.63	-5.3	UNIQUE
13482	FYYQFSPSQK	94	647.316	2	45.63	1292.62	-1.5	UNIQUE
13598	FSSFEHQLWK	94	436.555	3	45.85	1306.65	-1	UNIQUE
13946	NDLFGSTNFK	94	571.284	2	46.53	1140.56	-1.8	UNIQUE
14036	LNDNMLVPMK	94	587.309	2	46.7	1172.6	-1.4	UNIQUE
13932	YQAMNGMPWK	94	612.785	2	46.61	1223.56	-1.7	UNIQUE
14666	AGTWVYVYTK	94	593.815	2	47.99	1185.62	-2.1	UNIQUE
14900	MSWFNAPGDK	94	576.268	2	48.44	1150.52	-0.6	UNIQUE
15394	HSATWLQVFK	94	608.335	2	49.5	1214.66	-0.9	UNIQUE
15484	FQRWSTYYWK	94	488.578	3	49.63	1462.71	-1.2	UNIQUE
15614	PVAMPTWTVK	94	564.814	2	49.91	1127.62	-1.6	UNIQUE
15719	LDDMPGFNMK	94	583.769	2	50.09	1165.53	-1.6	UNIQUE
15893	FDGFMNDYDK	94	625.76	2	50.41	1249.51	-1.8	UNIQUE
15972	FVPEVWAEDK	94	609.811	2	50.56	1217.61	-1.3	UNIQUE
16006	YAWNPVQEYK	94	648.822	2	50.64	1295.63	-0.3	UNIQUE
16178	WPWYDSEGGK	94	612.277	2	50.96	1222.54	-1.2	UNIQUE
16369	ADYFNPLVEK	94	597.811	2	51.35	1193.61	-0.1	UNIQUE
16509	EVWHVFWLHK	94	460.583	3	51.65	1378.73	-1.1	UNIQUE
16555	YNAPSDFLMK	94	592.792	2	51.77	1183.57	-0.4	UNIQUE
16790	FNLFVKFAGK	94	390.565	3	52.26	1168.68	-2.1	UNIQUE
17381	FVWNTKDMFK	94	438.893	3	53.63	1313.66	-1.5	UNIQUE
17582	AWELGLKLYK	94	407.244	3	54	1218.71	-1.2	UNIQUE
18162	DLEWGLAHLK	94	394.22	3	55.21	1179.64	-1.5	UNIQUE
18633	FSLYRLGVFK	94	410.244	3	56.22	1227.71	-1.2	UNIQUE
18811	GQSSLWVLYK	94	590.33	2	56.61	1178.64	-0.3	UNIQUE
19316	WFSMFDNSNK	94	637.785	2	57.75	1273.55	0	UNIQUE
19625	ETHVFVMFFK	94	642.334	2	58.54	1282.65	-0.5	UNIQUE
19820	VMFMAPFDDK	94	600.283	2	58.95	1198.55	-0.4	UNIQUE
19822	GWFFQNTNLK	94	627.324	2	58.97	1252.64	-0.9	UNIQUE
20247	WTFSPSMYVK	94	622.81	2	59.95	1243.61	0	UNIQUE
20577	PYFLKVPWMK	94	436.582	3	60.77	1306.73	-0.6	UNIQUE
21025	PPLTDVWNFK	94	608.33	2	61.84	1214.64	-0.2	UNIQUE
21280	MWWGYVKLMK	94	447.571	3	62.48	1339.69	-0.7	UNIQUE
21343	DQFFWYQGPK	94	657.817	2	62.63	1313.62	0.4	UNIQUE
21345	LMDLPTVFAK	94	567.323	2	62.66	1132.63	0.1	UNIQUE
21519	MQQFWLLGAK	94	610.834	2	63.11	1219.65	-0.4	UNIQUE
21640	KYEMLFLQWK	94	692.875	2	63.37	1383.74	-0.5	UNIQUE
21630	LVFWWTLPHK	94	442.588	3	63.38	1324.74	-0.7	UNIQUE
21712	WPSYPQFMYK	94	673.323	2	63.59	1344.63	-0.3	UNIQUE
22114	WFEEQFKLFK	94	700.872	2	64.62	1399.73	-0.1	UNIQUE
22175	YWFYWKLDEK	94	738.869	2	64.72	1475.72	-0.5	UNIQUE
22502	FWSWLVTQSK	94	640.843	2	65.51	1279.67	-0.6	UNIQUE
22698	EWWKQMMEFK	94	721.341	2	66.02	1440.67	-0.1	UNIQUE
22733	AMMFYYGMLK	94	627.298	2	66.09	1252.58	-0.1	UNIQUE
22832	EQMDWDPLFK	94	654.308	2	66.33	1306.6	-0.7	UNIQUE
22994	FTWYHWSMFK	94	716.337	2	66.77	1430.66	-0.6	UNIQUE
23052	PFGDLLQSFK	94	575.816	2	66.9	1149.62	-0.3	UNIQUE
23115	AGQTWVFLLK	94	581.342	2	67.04	1160.67	-0.4	UNIQUE
23374	VMVFFPNVMK	94	605.827	2	67.67	1209.64	0.2	UNIQUE
23490	FLNYQPYWFK	94	702.859	2	68	1403.7	0	UNIQUE
23947	NEYMPFYMFK	94	684.809	2	69.13	1367.6	-0.8	UNIQUE
24128	WYFFNQGDFK	94	675.817	2	69.54	1349.62	-0.3	UNIQUE
24259	PYMVLVVWDK	94	624.844	2	69.8	1247.67	-0.2	UNIQUE
24281	VQYYWPFTMK	94	681.339	2	69.94	1360.66	-0.8	UNIQUE
25037	EVNMWPFLPK	94	630.334	2	72.02	1258.65	-0.3	UNIQUE
25089	EATFVPMWWK	94	647.326	2	72.18	1292.64	0.2	UNIQUE
25256	NFVWNFVMNK	94	649.329	2	72.63	1296.64	-0.6	UNIQUE
25306	FVLLSQFTFK	94	614.858	2	72.73	1227.7	-0.4	UNIQUE
25688	LVLQAFWNLK	94	615.871	2	73.76	1229.73	-0.2	UNIQUE
26617	TFPQAWMWLK	94	653.841	2	76.49	1305.67	-0.8	UNIQUE
26887	QWYFYDYLTK	94	713.346	2	77.39	1424.68	-0.1	UNIQUE
26976	FWQPMYLFEK	94	694.347	2	77.72	1386.68	-0.1	UNIQUE
27327	NQWWSPMFWK	94	704.834	2	78.76	1407.65	-0.2	UNIQUE
28166	WTSFAYMWFK	94	683.326	2	81.27	1364.64	-0.3	UNIQUE
28189	VPWYWPFDPK	94	667.34	2	81.41	1332.67	-0.3	UNIQUE
29226	YPWTDFNWWK	94	721.337	2	85.07	1440.66	-1	UNIQUE
30541	QLMWFLDLVK	94	646.364	2	91.68	1290.72	-1.3	UNIQUE
2034	PMSPNHLPKK	93	287.665	4	19.41	1146.63	-2.1	UNIQUE
2225	LKEWGETHAK	93	399.883	3	19.93	1196.63	-2.4	UNIQUE
3417	FLAFHKTGPK	93	382.225	3	22.35	1143.66	-2.5	UNIQUE
4555	VPVVVDSNTK	93	528.804	2	24.95	1055.6	-2.9	UNIQUE
4798	VHHPFLSYAK	93	399.888	3	25.46	1196.65	-1.9	UNIQUE
5072	TNFHYPQGVK	93	397.207	3	26.04	1188.6	-2.8	UNIQUE
5460	AYLLHALPHK	93	291.177	4	27.1	1160.68	-2	UNIQUE
5585	SLLVHLNVHK	93	290.432	4	27.49	1157.7	-3.6	UNIQUE
5907	GFNSDYLHGK	93	379.52	3	28.2	1135.54	-2.5	UNIQUE
6374	ENQEFLTDGK	93	590.283	2	29.39	1178.56	-3.6	UNIQUE
6616	MNKLEGWGPK	93	386.874	3	30.03	1157.6	-2.3	UNIQUE
6914	WGPVAGQVNK	93	527.792	2	30.66	1053.57	-2.5	UNIQUE
6962	MTTLYKEPLK	93	408.233	3	30.75	1221.68	-2.6	UNIQUE
6967	KQDLYEFYHK	93	457.234	3	30.88	1368.68	-2.1	UNIQUE
7092	FWRMTKDVPK	93	436.24	3	31.08	1305.7	-2.9	UNIQUE
7654	SSVWEKVEQK	93	406.887	3	32.48	1217.64	-1.3	UNIQUE
7682	LFKHQFYLAK	93	431.92	3	32.6	1292.74	-1.7	UNIQUE
7675	FNGYVMGNEK	93	579.273	2	32.62	1156.53	-1.3	UNIQUE
7745	MVMTMEANPK	93	575.773	2	32.78	1149.53	-2	UNIQUE
7840	VQQDQMMFQK	93	641.307	2	33.02	1280.6	-1.5	UNIQUE
7856	EPFKYYEGPK	93	419.548	3	33.06	1255.62	-1.1	UNIQUE
8208	MWMYVFKHHK	93	352.181	4	33.95	1404.69	-0.6	UNIQUE
8312	LWASTVKLGK	93	367.897	3	34.17	1100.67	-2.8	UNIQUE
8322	NDYLHVGYDK	93	408.199	3	34.23	1221.58	-2.3	UNIQUE
8373	NTAFDTQLDK	93	576.288	2	34.35	1150.56	-1.2	UNIQUE
8502	FNLGTKMPVK	93	378.554	3	34.52	1132.64	-1.4	UNIQUE
8639	MSLENPGDVK	93	544.773	2	34.82	1087.53	-1.4	UNIQUE
8573	VFKDVYVWKK	93	328.445	4	34.81	1309.75	-2.3	UNIQUE
8899	FMEPYYSVHK	93	433.877	3	35.51	1298.61	-3.1	UNIQUE
9027	HEWVQKWYPK	93	467.246	3	35.79	1398.72	-2.1	UNIQUE
9067	PLQAFNVQTK	93	572.827	2	35.88	1143.64	-1.4	UNIQUE
9142	GVKLFTYADK	93	380.885	3	36.12	1139.63	-1.8	UNIQUE
9236	LFMKWHQYEK	93	352.934	4	36.36	1407.71	-3.2	UNIQUE
9334	HSDFHMWYEK	93	460.204	3	36.54	1377.59	-2.6	UNIQUE
9355	VAGPYYENLK	93	576.805	2	36.6	1151.6	-1.4	UNIQUE
9394	EFETGPQVYK	93	598.8	2	36.71	1195.59	-2.1	UNIQUE
9756	PSGKSFFQFK	93	391.213	3	37.5	1170.62	-1.2	UNIQUE
9832	EVYVNFNDGK	93	592.291	2	37.86	1182.57	-0.1	UNIQUE
9935	GTQNFNGYLK	93	570.793	2	38.06	1139.57	-0.1	UNIQUE
10019	DAGDFLYPHK	93	387.861	3	38.29	1160.56	-1	UNIQUE
10143	VGDFPTKVFK	93	379.553	3	38.44	1135.64	-2.6	UNIQUE
10136	LQGMDAWNSK	93	574.778	2	38.54	1147.54	-2.5	UNIQUE
10376	SQNGVLDLAK	93	522.296	2	39.01	1042.58	-0.5	UNIQUE
10514	VPWQNPVGDK	93	569.804	2	39.38	1137.59	-0.1	UNIQUE
10606	YLSWEANAAK	93	576.295	2	39.58	1150.58	-1.2	UNIQUE
10930	VAQYASPLLK	93	544.826	2	40.14	1087.64	-0.7	UNIQUE
11316	WNNSSQFTLK	93	612.311	2	40.95	1222.61	-1.2	UNIQUE
11602	FTVQVSHMLK	93	396.889	3	41.55	1187.65	-1.8	UNIQUE
11730	LFLTSTVASK	93	533.318	2	41.84	1064.62	-2.2	UNIQUE
12010	VNLSNDMGFK	93	562.281	2	42.51	1122.55	-1.2	UNIQUE
12193	TTLMWGQGVK	93	560.301	2	42.87	1118.59	-2.1	UNIQUE
12208	PMRLANELLK	93	395.236	3	42.9	1182.69	-2.7	UNIQUE
12235	GLPHWHLDYK	93	316.919	4	42.97	1263.65	-2.5	UNIQUE
12387	HWEHWFQYQK	93	496.57	3	43.31	1486.69	-1	UNIQUE
12777	KFTMSYNFPK	93	631.323	2	44.12	1260.63	-1.5	UNIQUE
12728	EWYEHMYAPK	93	451.54	3	44.14	1351.6	-1.9	UNIQUE
13009	FMVLYLGKAK	93	390.235	3	44.66	1167.68	-1.2	UNIQUE
13116	LYTPTFYNNK	93	630.324	2	44.87	1258.63	-1.3	UNIQUE
13175	WDFLDREGEK	93	431.878	3	45.02	1292.62	-1.5	UNIQUE
13143	ANTWLAKFTK	93	393.56	3	45.03	1177.66	-2	UNIQUE
13297	QLAPPFTMSK	93	559.805	2	45.25	1117.6	-0.1	UNIQUE
13391	MMKHWMQYLK	93	465.567	3	45.5	1393.68	-1.2	UNIQUE
13578	AWHDPDPLWK	93	421.88	3	45.8	1262.62	-1.4	UNIQUE
13616	DLMNETVQMK	93	604.294	2	45.95	1206.57	-0.7	UNIQUE
14227	PVALEPWWKK	93	418.244	3	47.15	1251.71	-2.1	UNIQUE
14408	LDFWPKNVAK	93	406.232	3	47.45	1215.68	-1.8	UNIQUE
14414	FYQPLDEYSK	93	644.813	2	47.53	1287.61	-2	UNIQUE
14576	HYPFYHFYLK	93	471.907	3	47.77	1412.7	-2.7	UNIQUE
14985	HMWFQVNYDK	93	683.821	2	48.61	1365.63	-0.6	UNIQUE
15026	QSWRYEEYFK	93	478.898	3	48.82	1433.67	-1.3	UNIQUE
15237	AFYSQYGGWK	93	603.29	2	49.2	1204.57	-1.3	UNIQUE
15365	WWSSDQSWQK	93	668.807	2	49.44	1335.6	-0.6	UNIQUE
15452	KFPTEVWSFK	93	423.232	3	49.6	1266.68	-0.7	UNIQUE
15746	TVPDMVNWDK	93	602.294	2	50.15	1202.58	-1.9	UNIQUE
15807	TPQMVMDWSK	93	611.29	2	50.25	1220.57	-2.1	UNIQUE
16068	QAWQLSFETK	93	618.82	2	50.76	1235.63	-3.5	UNIQUE
16143	NPVWFFVKTK	93	422.245	3	50.89	1263.71	-1	UNIQUE
16132	MYNWLMNQQK	93	677.822	2	50.89	1353.63	-1.4	UNIQUE
16238	FWVGYPQVQK	93	625.837	2	51.09	1249.66	-1.2	UNIQUE
16315	HWSFPWQKLK	93	452.583	3	51.28	1354.73	-1.6	UNIQUE
16367	VALVALWYRK	93	406.588	3	51.36	1216.74	-1.7	UNIQUE
16598	NDFRMFVDYK	93	445.216	3	51.83	1332.63	-0.9	UNIQUE
16687	MNWYPASNFK	93	628.797	2	52.03	1255.58	-1	UNIQUE
17203	NYGWNNMLPK	93	618.302	2	53.17	1234.59	-1.2	UNIQUE
17541	EYLVMSVYPK	93	614.325	2	54.01	1226.64	-0.8	UNIQUE
17777	VLPMKWFMGK	93	412.564	3	54.42	1234.67	-0.8	UNIQUE
17794	VNPASWFVGK	93	552.303	2	54.45	1102.59	-1.1	UNIQUE
18244	VETDFPMWTK	93	626.805	2	55.38	1251.6	-0.7	UNIQUE
18832	WDGPNYLELK	93	617.317	2	56.7	1232.62	0.2	UNIQUE
18950	VWWELLSTKK	93	430.252	3	56.97	1287.73	-1	UNIQUE
19063	FYDYVFNWRK	93	479.575	3	57.2	1435.7	-1.2	UNIQUE
19100	NNWRTFYLWK	93	476.25	3	57.28	1425.73	-0.6	UNIQUE
19119	NFFNFSVQTK	93	615.817	2	57.32	1229.62	-0.4	UNIQUE
19138	GFMDESHWWK	93	441.197	3	57.36	1320.57	-0.7	UNIQUE
19162	DLSYFYHFGK	93	425.876	3	57.49	1274.61	-0.7	UNIQUE
19495	ANLFWQMPDK	93	624.813	2	58.18	1247.61	-0.3	UNIQUE
19500	YEHDLDWVFK	93	450.887	3	58.21	1349.64	-1	UNIQUE
19526	LYNYMQAVMK	93	630.317	2	58.27	1258.62	-0.4	UNIQUE
19818	PDFPAPLLYK	93	580.329	2	58.95	1158.64	-0.7	UNIQUE
20097	SLDGPEMWLK	93	587.8	2	59.59	1173.59	-0.2	UNIQUE
20078	TVQMSFPWPK	93	610.317	2	59.58	1218.62	-1.2	UNIQUE
20728	MELTSFPPFK	93	598.313	2	61.09	1194.61	0.1	UNIQUE
20733	KMDWPELFMK	93	441.891	3	61.13	1322.65	-0.4	UNIQUE
20790	QWQWSYAVMK	93	663.326	2	61.33	1324.64	-0.7	UNIQUE
20835	DYAWWHDYVK	93	461.215	3	61.39	1380.62	-0.4	UNIQUE
21326	WYDWMNTVGK	93	649.803	2	62.68	1297.59	-0.1	UNIQUE
21880	YVFFQWPPNK	93	662.846	2	64.05	1323.68	0.2	UNIQUE
21933	WLTPWGDQLK	93	621.835	2	64.12	1241.66	-0.4	UNIQUE
22597	HYYLLSLMMK	93	649.343	2	65.75	1296.67	-0.3	UNIQUE
22946	SWWDSNGMFK	93	628.78	2	66.59	1255.54	0.4	UNIQUE
22992	AELYSNFFFK	93	632.821	2	66.7	1263.63	-1	UNIQUE
23365	MWQDWQVFYK	93	723.337	2	67.61	1444.66	-0.2	UNIQUE
23351	WWLSMPNDYK	93	669.819	2	67.62	1337.62	0.1	UNIQUE
23686	YMVWFFSQSK	93	661.318	2	68.49	1320.63	-7.8	UNIQUE
23923	DQEPEFWMLK	93	661.317	2	69.13	1320.62	1.1	UNIQUE
24207	TVQFVWFSYK	93	652.345	2	69.76	1302.68	0.2	UNIQUE
24212	TEMFYLFQVK	93	652.841	2	69.85	1303.66	3.7	UNIQUE
24896	MMPFSDVFLK	93	607.309	2	71.63	1212.6	0.6	UNIQUE
24940	TLQWLTGVWK	93	615.853	2	71.71	1229.69	-0.8	UNIQUE
25435	YMNWFADYLK	93	683.318	2	73.11	1364.62	-0.4	UNIQUE
25866	VDWNLFEETK	93	640.319	2	74.22	1278.62	-0.5	UNIQUE
26125	NLWMTEWTFK	93	677.834	2	74.97	1353.65	-0.5	UNIQUE
26673	LWNYPLTLWK	93	666.876	2	76.61	1331.74	-0.8	UNIQUE
28047	YFTVLFPYFK	93	662.36	2	81	1322.71	0	UNIQUE
2704	LVLHTHAHFK	92	301.178	4	20.84	1200.69	-4	UNIQUE
3630	ASPNQVLNGK	92	513.787	2	22.83	1025.56	-2.5	UNIQUE
4623	PYFLWAKKHK	92	329.945	4	25.08	1315.76	-3.9	UNIQUE
4600	VEMMYKAPNK	92	403.874	3	25.07	1208.6	-3.9	UNIQUE
5138	VNAVEQNLQK	92	571.319	2	26.27	1140.62	-1.6	UNIQUE
5247	MDTLYQQQGK	92	605.796	2	26.65	1209.58	-3.8	UNIQUE
5495	MLNLMSTKSK	92	384.547	3	27.12	1150.62	-1.9	UNIQUE
5665	FYNEMVEQHK	92	441.876	3	27.69	1322.61	-1.8	UNIQUE
6202	VPQSQEEMLK	92	594.307	2	29.02	1186.6	-2.5	UNIQUE
6321	LYSHYFSMRK	92	333.423	4	29.31	1329.67	-3.1	UNIQUE
6476	GMKKLENVWK	92	411.236	3	29.7	1230.69	-3.1	UNIQUE
6816	GYDHVMMVDK	92	398.518	3	30.52	1192.54	-3.5	UNIQUE
6970	VWHKEFVSLK	92	424.579	3	30.89	1270.72	-2	UNIQUE
7209	MMVEVETNDK	92	597.778	2	31.37	1193.54	-0.9	UNIQUE
7630	MDNDFTGQVK	92	577.269	2	32.46	1152.52	0.3	UNIQUE
7657	MGMNELYRAK	92	404.538	3	32.53	1210.6	-1.7	UNIQUE
7876	LMQYDVNTAK	92	591.302	2	33	1180.59	-0.8	UNIQUE
7838	NLMGVRVLNK	92	571.844	2	32.96	1141.68	-1.2	UNIQUE
8275	FAKYFQFERK	92	454.914	3	33.98	1361.72	-2.5	UNIQUE
8421	PHTPKYFEWK	92	444.567	3	34.37	1330.68	-1.2	UNIQUE
8861	LLDWYQVKRK	92	337.702	4	35.47	1346.78	-3	UNIQUE
9578	TVKEVFVNLK	92	392.575	3	37.1	1174.71	-2.3	UNIQUE
9618	MLYFAEEARK	92	419.553	3	37.33	1255.64	-1.2	UNIQUE
9824	PDMMMAFSKK	92	395.526	3	37.78	1183.56	-0.4	UNIQUE
9796	WFNNHQFWKK	92	359.186	4	37.77	1432.72	-0.5	UNIQUE
9907	RAWLRWMKVK	92	343.959	4	37.93	1371.81	-0.8	UNIQUE
10261	VALVFVRAPK	92	366.909	3	38.72	1097.71	-1.8	UNIQUE
11068	PGFQNHFLLK	92	400.561	3	40.49	1198.66	-0.6	UNIQUE
11116	FDNDPLEFRK	92	427.219	3	40.59	1278.64	-1	UNIQUE
11224	FTQRAPWLYK	92	436.911	3	40.8	1307.71	-1.2	UNIQUE
11247	TMAMGTVDLK	92	533.274	2	40.85	1064.54	-1.3	UNIQUE
11255	PYPDWHMKFK	92	449.893	3	40.87	1346.66	-1.8	UNIQUE
11421	STFSAFHWQK	92	413.208	3	41.16	1236.6	-1.2	UNIQUE
11479	MQTMEFEVNK	92	628.294	2	41.35	1254.57	-0.9	UNIQUE
11829	SPNATQFDWK	92	596.791	2	42.06	1191.57	-0.3	UNIQUE
11844	NWMMSDGAVK	92	569.262	2	42.16	1136.51	-1.8	UNIQUE
11899	DGWFHAQQLK	92	410.212	3	42.23	1227.62	-1.2	UNIQUE
11965	WFDEPMDVHK	92	434.869	3	42.36	1301.59	-1.6	UNIQUE
11885	FPGGFTQVTK	92	540.795	2	42.29	1079.58	-1.2	UNIQUE
12047	SDMRFALMDK	92	404.866	3	42.55	1211.58	-1.3	UNIQUE
12044	FQVYEPSGYK	92	608.803	2	42.58	1215.59	-1.2	UNIQUE
12562	ALRMVYWDGK	92	413.221	3	43.7	1236.64	-1.3	UNIQUE
12614	LGQFDYQEVK	92	613.313	2	43.83	1224.61	-1.8	UNIQUE
12627	VNFHFASQFK	92	408.549	3	43.91	1222.62	-0.8	UNIQUE
12790	VDPDQYHFFK	92	432.211	3	44.15	1293.61	-2.2	UNIQUE
12857	YGYGVFTRLK	92	401.56	3	44.39	1201.66	-0.8	UNIQUE
12994	DMLPWKVTNK	92	410.893	3	44.61	1229.66	-0.9	UNIQUE
13092	HVWNSYHWFK	92	468.231	3	44.83	1401.67	-1.4	UNIQUE
13494	FGLMPKPNWK	92	406.226	3	45.64	1215.66	-1.1	UNIQUE
13491	AFRPMWEYAK	92	433.222	3	45.69	1296.64	-0.7	UNIQUE
13762	AQWFDMTMHK	92	431.866	3	46.19	1292.58	-1.8	UNIQUE
13818	LLSFVWNHGK	92	400.56	3	46.29	1198.66	-1.7	UNIQUE
14157	LHPYLDFDEK	92	425.883	3	47.05	1274.63	-2.4	UNIQUE
14398	GQFYMLFSHK	92	419.546	3	47.5	1255.62	-2	UNIQUE
14976	QMYQLFNAAK	92	606.813	2	48.63	1211.61	-0.7	UNIQUE
15105	YKFFQYNDLK	92	455.57	3	48.87	1363.69	-2.5	UNIQUE
15440	LWLALNTLHK	92	403.248	3	49.65	1206.72	-1.3	UNIQUE
15896	YWWSKHMEWK	92	493.903	3	50.4	1478.69	-2.2	UNIQUE
16018	VLKNMSMWWK	92	441.235	3	50.68	1320.68	-1.5	UNIQUE
16095	PYWVMPEQPK	92	637.323	2	50.82	1272.63	-0.7	UNIQUE
16027	QYNMEFFSNK	92	653.798	2	50.75	1305.58	0.1	UNIQUE
16205	YAFTVQTVYK	92	609.829	2	51.05	1217.64	-1.4	UNIQUE
16260	LNLYQFYVRK	92	448.258	3	51.14	1341.76	-1.6	UNIQUE
16217	MFWDLKWHAK	92	454.237	3	51.1	1359.69	-2	UNIQUE
17254	YYYRYSEFWK	92	501.906	3	53.31	1502.7	-1.4	UNIQUE
17291	MFHTFWYVTK	92	453.561	3	53.39	1357.66	-1.4	UNIQUE
17598	EYPGWWKDLK	92	660.839	2	54.12	1319.67	-1.8	UNIQUE
17748	GFWVMHLDDK	92	623.805	2	54.4	1245.6	-1.3	UNIQUE
17846	TVSMGMYWVK	92	600.798	2	54.53	1199.58	-1.6	UNIQUE
17850	DEMWTMDVDK	92	634.767	2	54.57	1267.52	-1.7	UNIQUE
18019	SLLFNSAFEK	92	577.814	2	54.98	1153.61	-0.3	UNIQUE
18125	WMWDQFKDEK	92	471.22	3	55.13	1410.64	-1.6	UNIQUE
18562	WPNPEDWEGK	92	628.788	2	55.95	1255.56	-0.6	UNIQUE
18479	SDSWLFHFEK	92	432.211	3	55.91	1293.61	-1.4	UNIQUE
18544	DYMDEMKWYK	92	469.873	3	56.02	1406.6	-1.1	UNIQUE
18577	SFQTTLMSLK	92	577.815	2	56.1	1153.62	-0.9	UNIQUE
18781	WLVNGWWEKK	92	448.911	3	56.51	1343.71	-1.4	UNIQUE
19072	GFSLGVYYVK	92	566.313	2	57.21	1130.61	-0.7	UNIQUE
19312	MQWGWGELNK	92	624.303	2	57.76	1246.59	0	UNIQUE
19435	FVTFWPEEQK	92	655.332	2	58.03	1308.65	-0.7	UNIQUE
19623	WFWHWEDNDK	92	731.32	2	58.49	1460.63	-0.4	UNIQUE
19809	HQFMFLHFFK	92	460.906	3	58.91	1379.7	-0.8	UNIQUE
20102	QFYSHFLMWK	92	462.565	3	59.7	1384.67	-0.2	UNIQUE
20349	SPRWMALFYK	92	433.234	3	60.18	1296.68	-0.5	UNIQUE
20748	EWGWMTPMTK	92	633.293	2	61.27	1264.57	-1	UNIQUE
21439	KDWAVFEWPK	92	435.564	3	62.9	1303.67	-0.9	UNIQUE
21442	FAQWFREVFK	92	452.911	3	62.91	1355.71	-1	UNIQUE
21797	VWPKWDLPFK	92	438.917	3	63.78	1313.73	-0.4	UNIQUE
21937	QVDYFLEFPK	92	642.835	2	64.14	1283.65	-0.3	UNIQUE
22895	WAFPVDHWLK	92	433.233	3	66.46	1296.68	-0.5	UNIQUE
22969	WFLKWNVFNK	92	460.924	3	66.67	1379.75	-0.5	UNIQUE
23529	WMFWTETVPK	92	662.331	2	68.1	1322.65	-0.7	UNIQUE
24043	MFTPFGQMWK	92	636.307	2	69.33	1270.6	-0.3	UNIQUE
24059	ESLPLPNFWK	92	615.337	2	69.4	1228.66	-0.2	UNIQUE
24092	FKWWFQFFRK	92	506.943	3	69.45	1517.81	-0.6	UNIQUE
25134	NLALYYSLFK	92	615.849	2	72.31	1229.68	2.2	UNIQUE
25288	QMWFPYDWSK	92	693.818	2	72.68	1385.62	0	UNIQUE
26646	DNDFFVYFAK	92	632.803	2	76.6	1263.59	-0.5	UNIQUE
28607	EFWGFFFNEK	92	675.319	2	82.64	1348.62	-0.7	UNIQUE
29084	WVYPMWFSFK	92	695.344	2	84.53	1388.67	-0.7	UNIQUE
3235	FLLYHKHAVK	91	314.441	4	22.01	1253.74	-4.1	UNIQUE
4703	VALNSNNLQK	91	550.314	2	25.32	1098.61	-1.2	UNIQUE
5031	VMAHHYPLFK	91	311.17	4	26.1	1240.65	-3.4	UNIQUE
5295	TPLSDADMDK	91	546.254	2	26.76	1090.5	-3.4	UNIQUE
5364	LYGMQSHLGK	91	378.201	3	26.86	1131.59	-3.1	UNIQUE
5604	PQTQDFSVDK	91	582.287	2	27.33	1162.56	-1.7	UNIQUE
5445	NYTPWARADK	91	407.543	3	27.13	1219.61	-1.9	UNIQUE
6075	TGVAQAWMRK	91	382.878	3	28.64	1145.61	-1.4	UNIQUE
6244	TMMNQDNFSK	91	607.767	2	29.12	1213.52	-2.4	UNIQUE
6597	NAQEAFNSYK	91	585.779	2	29.98	1169.55	-2.1	UNIQUE
7260	PVAHLYLPQK	91	388.901	3	31.42	1163.68	-1.4	UNIQUE
7279	HHWFLDYKGK	91	333.176	4	31.61	1328.68	-2.3	UNIQUE
7358	VDTMEVKYYK	91	425.552	3	31.82	1273.64	-2.3	UNIQUE
7454	KLRLASQFLK	91	401.595	3	31.97	1201.77	-2.6	UNIQUE
7620	FLFRTKLLRK	91	330.971	4	32.33	1319.86	-1.8	UNIQUE
7786	ASQLNYNLTK	91	575.814	2	32.8	1149.61	-0.6	UNIQUE
7994	LEHWKLEMEK	91	336.18	4	33.31	1340.69	-1.7	UNIQUE
9206	TQGFWHVPEK	91	409.88	3	36.26	1226.62	-2.1	UNIQUE
9263	SVWRDKLFGK	91	412.239	3	36.36	1233.7	-2.2	UNIQUE
9357	NNLTPMLAAK	91	536.302	2	36.58	1070.59	-1.6	UNIQUE
9285	RPDWEYFDHK	91	464.554	3	36.54	1390.64	-1.6	UNIQUE
9366	LSTLPVSWHK	91	389.559	3	36.74	1165.66	-4.4	UNIQUE
9611	MEWKTAVKWK	91	435.908	3	37.22	1304.71	-2.4	UNIQUE
9632	VDGPQNPFAK	91	536.282	2	37.25	1070.55	-1.5	UNIQUE
9627	WAHGYVNFTK	91	407.876	3	37.25	1220.61	-2	UNIQUE
9963	LYDPSWHTYK	91	436.884	3	38.08	1307.63	-0.5	UNIQUE
10009	HWMVYWEGKK	91	454.897	3	38.14	1361.67	-0.9	UNIQUE
9976	ENDVLKMAYK	91	403.881	3	38.19	1208.62	-0.6	UNIQUE
10229	KWQRFDDQWK	91	479.245	3	38.6	1434.72	-2.6	UNIQUE
10226	FNYFADQKLK	91	424.896	3	38.72	1271.67	-0.7	UNIQUE
10316	THQFHWWSVK	91	452.231	3	38.88	1353.67	-1.6	UNIQUE
10367	WDNWHYAFHK	91	351.416	4	39.01	1401.64	-0.6	UNIQUE
10852	YNTLNNLVQK	91	603.335	2	40	1204.66	-0.6	UNIQUE
11042	MDYPLNWHNK	91	439.545	3	40.47	1315.61	-0.8	UNIQUE
11195	MVGNTSWVPK	91	559.294	2	40.8	1116.58	-1.2	UNIQUE
11229	FSTENQQLFK	91	620.82	2	40.9	1239.62	0.1	UNIQUE
11319	LWSWHFTTKK	91	333.935	4	41.07	1331.71	-1.4	UNIQUE
11676	FALMTGHPFK	91	383.207	3	41.7	1146.6	-1.9	UNIQUE
11791	WWKFANEPAK	91	425.891	3	41.97	1274.66	-3	UNIQUE
11818	DQPGFDLEAK	91	559.776	2	42.05	1117.54	-2.8	UNIQUE
11917	TQFNAGVAWK	91	560.798	2	42.32	1119.58	-1.2	UNIQUE
12240	TMTMWHYMAK	91	433.532	3	42.96	1297.58	-2.1	UNIQUE
12441	VGWQLQTWRK	91	434.247	3	43.46	1299.72	-1	UNIQUE
12988	GPWNEWKYPK	91	435.224	3	44.6	1302.65	-1	UNIQUE
12885	YQTDQYSWVK	91	658.817	2	44.5	1315.62	-0.7	UNIQUE
13323	PQESVFTFGK	91	569.798	2	45.27	1137.58	-0.3	UNIQUE
13348	VEPMGYVLNK	91	574.809	2	45.34	1147.61	-2.5	UNIQUE
13523	LQAWKVYYMK	91	443.577	3	45.81	1327.71	-1.7	UNIQUE
13731	AYAGYEMWNK	91	616.281	2	46.1	1230.55	-1.3	UNIQUE
13897	EDRLFHWMDK	91	459.223	3	46.45	1374.65	-2.8	UNIQUE
13970	YTSWHVDPWK	91	439.883	3	46.54	1316.63	-2.1	UNIQUE
14252	MLMFNLFHKK	91	436.575	3	47.17	1306.7	-2.1	UNIQUE
15114	ALMGFPWKDK	91	397.882	3	48.88	1190.63	-1.1	UNIQUE
15126	WYVSEYKLMK	91	449.237	3	48.96	1344.69	-1	UNIQUE
15346	DPFVKYWSLK	91	427.906	3	49.38	1280.69	3.5	UNIQUE
15495	PAGWMMLMRK	91	407.213	3	49.68	1218.62	-1.2	UNIQUE
15568	WFATVQNMEK	91	626.809	2	49.81	1251.61	-2.5	UNIQUE
15578	TGQLLDWTQK	91	594.822	2	49.86	1187.63	-0.9	UNIQUE
15707	WPNDWPNQVK	91	641.819	2	50.15	1281.63	-1.4	UNIQUE
16013	NLRMEMLWGK	91	426.226	3	50.65	1275.66	-1	UNIQUE
16277	TEADLMRLMK	91	402.882	3	51.16	1205.63	-1	UNIQUE
16372	WDLENFLHKK	91	443.575	3	51.37	1327.7	-1	UNIQUE
16498	TSREWPFLLK	91	425.911	3	51.63	1274.71	-1.4	UNIQUE
17483	WWKWSMPSEK	91	455.225	3	53.8	1362.65	-1.7	UNIQUE
17533	WQWSANLFRK	91	667.859	2	53.99	1333.7	-1.5	UNIQUE
17606	WYHLMVFEQK	91	460.568	3	54.09	1378.69	-1.3	UNIQUE
17827	LQRYAPWWFK	91	465.255	3	54.51	1392.75	-2	UNIQUE
18073	WSNFFPMKLK	91	432.902	3	55.06	1295.68	-1.3	UNIQUE
18288	ELDRWFNLPK	91	439.575	3	55.47	1315.7	-1.2	UNIQUE
18326	YTVWDHNWLK	91	454.231	3	55.58	1359.67	-1.5	UNIQUE
18713	LQVLWGAQLK	91	577.855	2	56.37	1153.7	-1	UNIQUE
18804	LWMFHTDMYK	91	457.551	3	56.61	1369.63	-0.9	UNIQUE
19040	HLKWLNFWTK	91	457.927	3	57.14	1370.76	-1.4	UNIQUE
19067	ELEWANNPWK	91	643.319	2	57.21	1284.62	-1	UNIQUE
19757	SYAFQRLFWK	91	448.911	3	58.76	1343.71	-1.1	UNIQUE
20074	NNLYQNLLFK	91	633.354	2	59.54	1264.69	-0.1	UNIQUE
20471	WQTLGVEMLK	91	602.331	2	60.5	1202.65	-0.3	UNIQUE
21410	HYDLLPWQWK	91	692.861	2	62.93	1383.71	-0.8	UNIQUE
22057	TWWADYSMVK	91	643.305	2	64.4	1284.6	-0.3	UNIQUE
22826	WWDNGSLMFK	91	641.806	2	66.31	1281.6	0.3	UNIQUE
27281	LTTYLFLWPK	91	640.873	2	78.67	1279.73	-0.8	UNIQUE
3318	YHDHVVWTGK	90	414.212	3	22.17	1239.62	-2	UNIQUE
3581	LVSFHQAPGK	90	361.541	3	22.7	1081.6	-3.2	UNIQUE
3638	HVNNDVLYDK	90	608.308	2	22.85	1214.6	-2.5	UNIQUE
4046	KAWKMNVFRK	90	436.255	3	23.78	1305.75	-4.6	UNIQUE
4100	SVMHDSGEWK	90	392.181	3	23.92	1173.52	-2.8	UNIQUE
4804	HMYSWQSHYK	90	455.876	3	25.5	1364.61	-2.3	UNIQUE
4998	FPKMQNSGLK	90	383.545	3	25.97	1147.62	-3.5	UNIQUE
5025	ATPWLKLHAK	90	388.572	3	26.08	1162.7	-3.5	UNIQUE
5153	YKMVWHPLRK	90	339.947	4	26.26	1355.76	-3	UNIQUE
5780	NRPMFHFPNK	90	322.419	4	27.96	1285.65	-3	UNIQUE
6194	MPKTLEVVQK	90	391.233	3	29	1170.68	-2.5	UNIQUE
7306	FRYFTWKPKK	90	350.705	4	31.59	1398.79	-2	UNIQUE
7221	WEKSFYYMKK	90	470.24	3	31.5	1407.7	-2	UNIQUE
7475	FYEDMVQRPK	90	437.888	3	32.1	1310.64	-1.8	UNIQUE
7643	FFKQMEEKVK	90	438.24	3	32.4	1311.7	-2.1	UNIQUE
7961	PMVQWHEEVK	90	427.884	3	33.13	1280.63	-2.1	UNIQUE
9060	VQFVQLYGHK	90	406.564	3	35.92	1216.67	-1.6	UNIQUE
9289	YSLNVKDSLK	90	389.223	3	36.49	1164.65	-1.7	UNIQUE
9733	ALDYARWPAK	90	397.22	3	37.52	1188.64	-1.5	UNIQUE
10000	LVKQWNLSYK	90	426.583	3	38.09	1276.73	-0.7	UNIQUE
9989	HYFSLDFGKK	90	414.221	3	38.14	1239.64	-0.1	UNIQUE
10419	MHVHDPLLWK	90	425.565	3	39.18	1273.68	-1.5	UNIQUE
10845	FMEHFSAGLK	90	389.199	3	39.97	1164.58	-0.8	UNIQUE
11284	AEDPWAQMNK	90	594.776	2	40.89	1187.54	-1.2	UNIQUE
11936	LQDFDGMLRK	90	407.885	3	42.29	1220.63	-1.2	UNIQUE
12263	KLSEMFSSLK	90	390.215	3	43.03	1167.63	-7.1	UNIQUE
12384	QLFVHPWDSK	90	419.224	3	43.3	1254.65	-0.8	UNIQUE
12559	YQWDYSPLHK	90	445.887	3	43.73	1334.64	-1.6	UNIQUE
13017	MLLQKDMEWK	90	440.898	3	44.67	1319.67	-1.4	UNIQUE
13636	WLSNYNYGVK	90	621.816	2	45.96	1241.62	-1.7	UNIQUE
13821	YNHFAFVVMK	90	418.886	3	46.27	1253.64	-1.8	UNIQUE
13875	FKPWRWMVSK	90	341.691	4	46.39	1362.74	-2.1	UNIQUE
14004	VARVVFYWAK	90	413.244	3	46.66	1236.71	-1.5	UNIQUE
14275	MFVVLRQGWK	90	421.577	3	47.21	1261.71	-1.4	UNIQUE
14601	MVKYEEFVLK	90	428.904	3	47.83	1283.69	-3.7	UNIQUE
14805	WTQFWHPLNK	90	452.571	3	48.24	1354.69	-2.4	UNIQUE
14882	DSLLMAGMTK	90	533.275	2	48.46	1064.54	-0.7	UNIQUE
15015	NVFYAMDWHK	90	437.209	3	48.75	1308.61	-0.7	UNIQUE
15487	WEYQMLNHLK	90	454.232	3	49.64	1359.68	-1.1	UNIQUE
16318	FLELYDHTFK	90	437.895	3	51.21	1310.67	-1.3	UNIQUE
16731	NLLTNWMPHK	90	418.224	3	52.12	1251.65	-2.2	UNIQUE
16973	PTPLQMLRWK	90	423.581	3	52.68	1267.72	-0.8	UNIQUE
16997	LMFWQKDEFK	90	457.569	3	52.71	1369.69	-0.8	UNIQUE
17130	FNDFLLPLRK	90	421.252	3	53	1260.73	-1	UNIQUE
18251	VFSDHWWDMK	90	450.541	3	55.42	1348.6	-0.8	UNIQUE
18301	KGFWLWTVSK	90	417.572	3	55.49	1249.7	-1.4	UNIQUE
18355	LEWTFNYLRK	90	456.918	3	55.62	1367.73	-1.7	UNIQUE
18859	PWYWMTFQHK	90	474.897	3	56.84	1421.67	-0.9	UNIQUE
19109	DMMYTMWNQK	90	673.788	2	57.28	1345.56	-0.7	UNIQUE
19407	MATWENMAWK	90	633.791	2	57.98	1265.57	-0.6	UNIQUE
20772	EDVLLVWQAK	90	600.343	2	61.28	1198.67	-0.1	UNIQUE
21085	DALDYWTMTK	90	621.795	2	62.02	1241.58	-0.1	UNIQUE
21918	PQWFTAWWRK	90	468.915	3	64.05	1403.73	-1	UNIQUE
22073	NGTPLFWMYK	90	628.318	2	64.56	1254.62	-0.3	UNIQUE
22579	FGFLVATWNK	90	591.327	2	65.71	1180.64	0.6	UNIQUE
22978	QFVWMFVNSK	90	642.831	2	66.76	1283.65	-0.7	UNIQUE
23549	DLLNFMESTK	90	598.802	2	68.15	1195.59	-0.6	UNIQUE
23551	LADLEVQLWK	90	607.351	2	68.15	1212.69	-0.1	UNIQUE
29660	WFWYYWLGNK	90	731.358	2	86.89	1460.7	-1.4	UNIQUE
2317	GYSNAPLHTK	89	362.86	3	20.14	1085.56	-4.1	UNIQUE
3405	TPNFKESAVK	89	373.876	3	22.37	1118.61	-1.7	UNIQUE
4279	KLDQMWKESK	89	431.231	3	24.33	1290.68	-3.5	UNIQUE
5631	KLMQWYKPGK	89	426.574	3	27.61	1276.71	-9.4	UNIQUE
5823	LVESVAAVNK	89	514.807	2	28.06	1027.6	-2.6	UNIQUE
5979	WNSGQEQQFK	89	625.798	2	28.45	1249.58	-1.3	UNIQUE
6188	FNVQSWNGHK	89	405.871	3	28.82	1214.59	-2	UNIQUE
6345	PPWNGQYMRK	89	425.884	3	29.29	1274.63	-4	UNIQUE
6540	AVMHTSFEYK	89	404.533	3	29.8	1210.58	-3.5	UNIQUE
6742	AFSHDFQQMK	89	413.196	3	30.24	1236.57	-3.1	UNIQUE
7079	LQLMSNEDAK	89	574.291	2	31.1	1146.57	-2.4	UNIQUE
8469	HWTLTLMRNK	89	433.576	3	34.44	1297.71	-1.7	UNIQUE
9084	YTKSWVMNMK	89	429.55	3	35.91	1285.63	-1.5	UNIQUE
9063	WDQLHNFTGK	89	415.543	3	35.91	1243.61	-2.5	UNIQUE
9282	DQFGVKLYNK	89	404.223	3	36.4	1209.65	-2.4	UNIQUE
9571	TWESKQWDYK	89	457.222	3	37.22	1368.65	-2.3	UNIQUE
9761	AYFYYYSERK	89	463.559	3	37.68	1387.66	-1.2	UNIQUE
9793	EMEAPTDDFK	89	591.261	2	37.74	1180.51	-0.3	UNIQUE
9821	EFYNARMTLK	89	424.557	3	37.8	1270.65	-0.3	UNIQUE
9913	NPRMFLEYSK	89	428.557	3	38.06	1282.65	-0.1	UNIQUE
10148	WFDQLDNHTK	89	434.878	3	38.5	1301.62	-2.7	UNIQUE
10154	YLNAMKEMYK	89	430.55	3	38.56	1288.63	-3.1	UNIQUE
10425	NTYLHMALEK	89	406.881	3	39.07	1217.62	-0.9	UNIQUE
10560	EVMHQWVEYK	89	449.888	3	39.4	1346.64	-1.5	UNIQUE
10655	KVLAAFVMNK	89	373.894	3	39.67	1118.66	-2.1	UNIQUE
11357	MESNVYHWMK	89	441.87	3	41.06	1322.59	-2	UNIQUE
12535	MVWRQDQFMK	89	456.561	3	43.62	1366.66	-1	UNIQUE
12546	MWNPGDTMDK	89	597.257	2	43.73	1192.5	-0.9	UNIQUE
12616	ELFLEEDASK	89	590.298	2	43.92	1178.58	-1.1	UNIQUE
12754	DPWYLDPQRK	89	439.562	3	44.12	1315.67	-2.2	UNIQUE
12866	KRFYEEFVLK	89	453.258	3	44.32	1356.76	-1.7	UNIQUE
13487	SYWKMMWDHK	89	470.886	3	45.6	1409.64	-1.3	UNIQUE
13519	FDDPSLGVVK	89	538.292	2	45.76	1074.57	-0.9	UNIQUE
14032	WDMTGFVQRK	89	422.885	3	46.71	1265.63	-1.6	UNIQUE
14214	KVWMHFFQVK	89	450.248	3	47.06	1347.73	-2.9	UNIQUE
14524	LFGWANQFKK	89	413.232	3	47.68	1236.68	-1.4	UNIQUE
14761	YPDLDEAMEK	89	605.275	2	48.12	1208.54	-1.9	UNIQUE
15166	SDQVVTFLQK	89	582.324	2	49.03	1162.63	-1.6	UNIQUE
15172	WSMGVLKFQK	89	408.23	3	49.07	1221.67	-1.9	UNIQUE
15352	YAEFHQLLFK	89	432.236	3	49.38	1293.69	-0.9	UNIQUE
15827	YSAWDMPHWK	89	440.537	3	50.36	1318.59	-1.8	UNIQUE
16240	GDWYMEYPGK	89	622.773	2	51.09	1243.53	-1.1	UNIQUE
16251	GWFNLNLARK	89	406.568	3	51.17	1216.68	-1.1	UNIQUE
17460	DNLYEAQYWK	89	664.816	2	53.74	1327.62	-1.4	UNIQUE
17501	GDDMWSWTNK	89	619.766	2	53.89	1237.52	-0.3	UNIQUE
17943	SYYYDDWTYK	89	701.8	2	54.72	1401.59	-1.1	UNIQUE
18440	SEAWPLTTFK	89	589.813	2	55.81	1177.61	-1	UNIQUE
18498	PWYWPTFQHK	89	463.567	3	55.91	1387.68	-1.7	UNIQUE
18787	PFPWLKANWK	89	429.245	3	56.66	1284.71	-0.6	UNIQUE
18899	DFQPSWESLK	89	618.306	2	56.89	1234.6	-0.1	UNIQUE
19603	FMWPQTWHLK	89	458.237	3	58.43	1371.69	-0.9	UNIQUE
19659	YMYLLMKLTK	89	434.915	3	58.54	1301.72	-0.7	UNIQUE
19904	WEWNQNMYFK	89	730.824	2	59.23	1459.63	-0.4	UNIQUE
21150	DAATWAWMPK	89	588.287	2	62.18	1174.56	0.1	UNIQUE
22184	TFVLQDVLDK	89	588.835	2	64.76	1175.65	-0.2	UNIQUE
22342	YENFLWEDMK	89	687.313	2	65.13	1372.61	-0.6	UNIQUE
22551	WDWPVYQPPK	89	657.835	2	65.62	1313.66	0	UNIQUE
22904	PEWWMWDGNK	89	674.3	2	66.49	1346.59	-0.3	UNIQUE
23422	DNSAWASLWK	89	588.793	2	67.8	1175.57	-0.2	UNIQUE
23515	SVSWDVDLWK	89	617.317	2	68.08	1232.62	-0.2	UNIQUE
24709	MMYLSWDFDK	89	667.799	2	71.17	1333.58	0.3	UNIQUE
26881	DEWYTFWYMK	89	742.321	2	77.36	1482.63	-0.1	UNIQUE
30948	GFEYWFAFLK	89	653.834	2	93.6	1305.65	-1.4	UNIQUE
2047	VKLHMSHYHK	88	320.427	4	19.39	1277.68	-2.6	UNIQUE
4233	LAKFHYSHWK	88	329.681	4	24.09	1314.7	-3.4	UNIQUE
4459	LVVGHWGHVK	88	283.42	4	24.77	1129.65	-1.4	UNIQUE
4715	KRWGLERWPK	88	339.451	4	25.35	1353.78	-2.1	UNIQUE
5063	MTWKVKALNK	88	406.576	3	26.06	1216.71	-3.4	UNIQUE
5588	KVEWAVAAPK	88	366.553	3	27.35	1096.64	-1.9	UNIQUE
5795	LYTGMKFSGK	88	377.538	3	27.96	1129.6	-3.1	UNIQUE
6154	FWREYSTDQK	88	453.553	3	28.73	1357.64	-2.9	UNIQUE
6312	TRTQMYFWKK	88	347.687	4	29.29	1386.72	-3.5	UNIQUE
6348	FETKQLVYQK	88	428.242	3	29.38	1281.71	-3.1	UNIQUE
6366	YTTDQHFYVK	88	434.214	3	29.42	1299.62	-3.2	UNIQUE
6577	YQAYKWFHSK	88	452.898	3	29.83	1355.68	-3.4	UNIQUE
7562	RHAYFLYMGK	88	428.893	3	32.23	1283.66	-1.4	UNIQUE
7781	MNQAMHVMFK	88	412.533	3	32.72	1234.58	-1.2	UNIQUE
8110	NFQRFPYDAK	88	428.887	3	33.61	1283.64	-1.3	UNIQUE
8406	LAMAQKMFEK	88	399.215	3	34.43	1194.63	-1.8	UNIQUE
8708	MSWHNTQFVK	88	426.212	3	35.13	1275.62	-2.8	UNIQUE
9002	KVNFKKWMWK	88	349.203	4	35.71	1392.79	-2.1	UNIQUE
9125	HMLHEAQFWK	88	442.556	3	36.04	1324.65	-1.8	UNIQUE
9463	LVVFDQHTYK	88	416.895	3	36.81	1247.67	-2.6	UNIQUE
9674	EVLSTMAKFK	88	384.886	3	37.39	1151.64	-1.4	UNIQUE
9710	YTTHTVMWYK	88	443.553	3	37.47	1327.64	-1.1	UNIQUE
9901	VTMMHNLVLK	88	395.56	3	37.99	1183.66	-0.2	UNIQUE
9980	PYMLDLDHGK	88	396.534	3	38.17	1186.58	-1	UNIQUE
10392	PMMFNNMSTK	88	600.272	2	39.03	1198.53	-0.4	UNIQUE
10593	TSTNSMNFLK	88	571.287	2	39.51	1140.56	-0.5	UNIQUE
10582	LNVSMLYTRK	88	408.569	3	39.53	1222.69	-0.9	UNIQUE
10932	GFVQAGLMQK	88	539.297	2	40.14	1076.58	-0.6	UNIQUE
11180	HPVTKFFEWK	88	439.908	3	40.69	1316.7	-1.5	UNIQUE
11369	VLEEMGGPLK	88	536.296	2	41.08	1070.58	-1	UNIQUE
11487	KFVSWQFQEK	88	442.571	3	41.38	1324.69	-1	UNIQUE
11798	PWHSWMPEPK	88	431.877	3	41.97	1292.61	-3.3	UNIQUE
12282	DFTDYNTVPK	88	599.79	2	43.11	1197.57	-0.7	UNIQUE
12898	NLRFLAFNSK	88	403.568	3	44.44	1207.68	-1.2	UNIQUE
13048	MKFFDNFQQK	88	444.556	3	44.74	1330.65	-1.6	UNIQUE
13768	SQKFLEWEMK	88	442.228	3	46.28	1323.66	-1.9	UNIQUE
13829	WEMPEDAFHK	88	430.197	3	46.37	1287.57	-2.2	UNIQUE
13858	MWNPQLTWRK	88	453.575	3	46.46	1357.71	-2.4	UNIQUE
15255	WENFHNMFEK	88	460.875	3	49.17	1379.61	-2.5	UNIQUE
15363	YDYAPLEAVK	88	584.306	2	49.39	1166.6	-0.3	UNIQUE
15560	PNKFVLYMMK	88	423.899	3	49.85	1268.68	-1.2	UNIQUE
15780	VASSWAEYAK	88	555.782	2	50.22	1109.55	-1.8	UNIQUE
16400	GLMYDWATQK	88	606.297	2	51.45	1210.58	-1.2	UNIQUE
17193	YFVDFDPGPK	88	592.292	2	53.17	1182.57	-1	UNIQUE
17509	AQSMLFNPLK	88	574.318	2	53.85	1146.62	-0.8	UNIQUE
17623	YGDLMSAMTK	88	558.264	2	54.08	1114.52	-1.3	UNIQUE
21003	WSWQWAQPTK	88	658.83	2	61.8	1315.65	-0.3	UNIQUE
21177	FYWEGPMSLK	88	628.81	2	62.28	1255.61	-0.4	UNIQUE
22442	WDEFTMAYAK	88	630.789	2	65.44	1259.56	-0.8	UNIQUE
23306	NEVWFVQTFK	88	648.84	2	67.53	1295.67	-0.2	UNIQUE
23798	LGLMFVQFQK	88	605.344	2	68.72	1208.67	-0.3	UNIQUE
25566	PWVWLDLSAK	88	607.34	2	73.43	1212.67	-0.1	UNIQUE
26824	PWVSFTWLAK	88	617.342	2	77.18	1232.67	-0.7	UNIQUE
2090	KWEEHVKPNK	87	324.181	4	19.38	1292.7	-2.2	UNIQUE
2111	FSPYGHYKKK	87	314.174	4	19.63	1252.67	-2.5	UNIQUE
2535	KLHTDALAPK	87	364.888	3	20.53	1091.64	-2.8	UNIQUE
3333	WKHVPHGLVK	87	300.684	4	22.22	1198.71	-2.6	UNIQUE
3420	LYGKVLKRLK	87	304.961	4	22.4	1215.82	-2	UNIQUE
3633	KFDPMMDQRK	87	432.217	3	22.83	1293.63	-2.8	UNIQUE
3789	SAMRSMWERK	87	427.549	3	23.22	1279.63	-1.4	UNIQUE
4015	KRWVSDNMAK	87	411.887	3	23.71	1232.64	-3.2	UNIQUE
4135	DFSSNQAVQK	87	561.78	2	24	1121.55	-1.2	UNIQUE
4593	TPNNGSWEPK	87	564.773	2	25.1	1127.54	-3.2	UNIQUE
4952	YLEKQTLNVK	87	412.242	3	25.86	1233.71	-3.8	UNIQUE
5169	RLNYHNFKFK	87	342.193	4	26.3	1364.75	-3.2	UNIQUE
5668	FEQVMEYKGK	87	419.88	3	27.61	1256.62	-2.1	UNIQUE
6500	NEYYSEHWGK	87	437.862	3	29.64	1310.57	-3.2	UNIQUE
6646	YERHHLFEFK	87	351.934	4	29.92	1403.71	-2.9	UNIQUE
6685	EFDGTPMLHK	87	391.861	3	30.2	1172.56	-2.2	UNIQUE
6937	PANDLGFGEK	87	523.766	2	30.76	1045.52	-2.4	UNIQUE
8278	AFNENWDYHK	87	441.534	3	34.05	1321.58	-3	UNIQUE
8934	HAYFWTLHDK	87	439.555	3	35.58	1315.65	-2.5	UNIQUE
9324	WFVGAGSLKK	87	364.55	3	36.52	1090.63	-1.6	UNIQUE
9636	TQPSTWLTGK	87	559.303	2	37.28	1116.59	-1.8	UNIQUE
11361	VAFFQQHQWK	87	439.899	3	41.08	1316.68	-1	UNIQUE
11426	KEDWQYYWKK	87	491.582	3	41.28	1471.72	-0.8	UNIQUE
11779	YYHMSVTWTK	87	438.88	3	41.91	1313.62	-3.2	UNIQUE
12066	KWFNSGGLMK	87	389.542	3	42.57	1165.61	-1.6	UNIQUE
12081	FLVELQTMKK	87	412.577	3	42.63	1234.71	-2.1	UNIQUE
12168	ENELWSMQSK	87	625.794	2	42.85	1249.58	-2	UNIQUE
12868	DAFLTQTVPK	87	559.813	2	44.39	1117.61	-0.9	UNIQUE
13394	WSSHMYAFYK	87	440.206	3	45.41	1317.6	-0.4	UNIQUE
13920	ALVGAEPLMK	87	514.301	2	46.52	1026.59	-2.2	UNIQUE
14066	NVVWQPQMVK	87	614.336	2	46.76	1226.66	-1.3	UNIQUE
14086	MKQRLWDYWK	87	484.923	3	46.9	1451.75	-1.7	UNIQUE
14573	MVPDTFTLDK	87	583.299	2	47.78	1164.59	-1.8	UNIQUE
15222	NVFRALNPWK	87	415.239	3	49.11	1242.7	-2	UNIQUE
15296	DVSMNFENYK	87	623.282	2	49.36	1244.55	-0.2	UNIQUE
16382	YGWPSEYEYK	87	660.798	2	51.46	1319.58	-0.7	UNIQUE
16387	WWLKKNWLPK	87	466.611	3	51.5	1396.81	-1.6	UNIQUE
17638	NNDWLLGGYK	87	589.801	2	54.11	1177.59	-1.1	UNIQUE
17700	GGVESWEVFK	87	568.79	2	54.26	1135.57	-0.6	UNIQUE
18438	DNLFEVYQPK	87	626.322	2	55.79	1250.63	-0.7	UNIQUE
19484	LEYVYEMPFK	87	659.33	2	58.16	1316.65	-1	UNIQUE
19535	GGAYEYFWPK	87	608.793	2	58.28	1215.57	-0.1	UNIQUE
19663	DWHQQFWMYK	87	489.892	3	58.58	1466.66	-0.6	UNIQUE
20008	TVYNYAQWVK	87	635.832	2	59.37	1269.65	-0.3	UNIQUE
21677	SFENFAQVFK	87	608.312	2	63.49	1214.61	1.4	UNIQUE
21857	NVLDVEEVWK	87	615.33	2	63.97	1228.65	-0.6	UNIQUE
22130	AEPNFYDMLK	87	613.797	2	64.63	1225.58	-0.8	UNIQUE
22340	YAFEMYFYSK	87	674.307	2	65.16	1346.6	-0.2	UNIQUE
24767	STYWWMEWPK	87	714.824	2	71.33	1427.63	0.3	UNIQUE
25235	SYFSGFWWMK	87	677.308	2	72.56	1352.6	-0.3	UNIQUE
26223	DLWVLVMNSK	87	602.331	2	75.29	1202.65	-0.3	UNIQUE
26368	YVLDNLWSWK	87	661.848	2	75.8	1321.68	0.1	UNIQUE
27697	QGGVWWSWFK	87	640.322	2	79.96	1278.63	0	UNIQUE
29074	MDVTVLVWMK	87	610.83	2	84.46	1219.65	-1.1	UNIQUE
3774	ANVYMTVQRK	86	403.556	3	23.14	1207.65	-2.6	UNIQUE
4658	FMHTHLNLNK	86	418.557	3	25.27	1252.65	-1.8	UNIQUE
5028	TAPFKAGFEK	86	365.537	3	26.03	1093.59	-3	UNIQUE
5233	LNYQTSWHGK	86	411.542	3	26.61	1231.61	-3.7	UNIQUE
5367	VNDTHFYMAK	86	408.865	3	26.83	1223.58	-2.5	UNIQUE
5563	QVTGWGGGPK	86	493.264	2	27.44	984.514	-1	UNIQUE
6297	WMHSHTLWNK	86	446.887	3	29.25	1337.65	-3.7	UNIQUE
7049	WGGWQSRVGK	86	387.208	3	31.08	1158.6	-2	UNIQUE
7337	DLWNMKDRPK	86	434.563	3	31.69	1300.67	-2.3	UNIQUE
8057	HLFMYEKSLK	86	432.237	3	33.44	1293.69	-1.9	UNIQUE
8202	QPEVNLSSVK	86	550.308	2	33.84	1098.6	-0.8	UNIQUE
8453	LVTQYGEPYK	86	598.819	2	34.43	1195.62	-0.8	UNIQUE
8694	FHKYWGNLVK	86	430.907	3	35	1289.7	-2.2	UNIQUE
10362	ENVHLFFMRK	86	330.681	4	39.05	1318.7	-0.8	UNIQUE
11013	DSLRVFQNMK	86	412.889	3	40.31	1235.64	-0.8	UNIQUE
11339	SFHQSWDFTK	86	427.871	3	41.01	1280.59	-1.7	UNIQUE
11440	GEVEPWYHLK	86	419.552	3	41.2	1255.63	-1.3	UNIQUE
11457	NASTHLLLWK	86	394.564	3	41.26	1180.67	-1	UNIQUE
11646	PAFDPHEEFK	86	405.864	3	41.62	1214.57	-1.9	UNIQUE
13183	NDSMMLGLNK	86	561.275	2	45.07	1120.54	-1.3	UNIQUE
13627	KVMWWDFSHK	86	454.897	3	46	1361.67	-1.8	UNIQUE
14692	KFTDPTTWWK	86	436.895	3	48.04	1307.67	-2.4	UNIQUE
15087	MKYDNPFLLK	86	423.233	3	48.79	1266.68	-1.1	UNIQUE
15862	KMVPNFVWTK	86	416.901	3	50.43	1247.68	-2.3	UNIQUE
15994	WGPTPDMYVK	86	596.794	2	50.57	1191.57	-1.5	UNIQUE
16472	WDMTLSEQPK	86	617.3	2	51.58	1232.59	-0.4	UNIQUE
16500	HYEPWVVFDK	86	659.832	2	51.65	1317.65	-0.9	UNIQUE
17664	PPSVTFDYLK	86	583.316	2	54.16	1164.62	-1.1	UNIQUE
17931	DSREPWALFK	86	416.555	3	54.7	1246.65	-1.9	UNIQUE
18323	MDFSTMALNK	86	578.778	2	55.53	1155.54	-0.4	UNIQUE
19103	NNLDWRQFMK	86	450.896	3	57.28	1349.67	-1	UNIQUE
21453	EFQFWDMVDK	86	680.305	2	63.03	1358.6	-0.8	UNIQUE
21805	FHWPDFVLAK	86	629.84	2	63.82	1257.67	0	UNIQUE
22625	WDVEGLSNWK	86	616.807	2	65.85	1231.6	0.1	UNIQUE
23060	WVMQGAFFMK	86	622.31	2	66.93	1242.6	0.4	UNIQUE
23382	SGFSVYALWK	86	578.811	2	67.69	1155.61	-0.3	UNIQUE
26650	LDWLFYPDTK	86	648.835	2	76.61	1295.65	-0.5	UNIQUE
26800	SWAFTPYFFK	86	646.827	2	77.1	1291.64	0	UNIQUE
27701	WYFYVFGDYK	86	693.829	2	79.95	1385.64	-0.5	UNIQUE
30277	WDWMNWFDNK	86	720.81	2	90.18	1439.61	-1.5	UNIQUE
2726	KTLFTNHQYK	85	426.901	3	20.95	1277.69	-5.1	UNIQUE
3327	KKMELPYMKK	85	324.439	4	22.21	1293.73	-2.7	UNIQUE
3792	LMAKGALWHK	85	385.227	3	23.23	1152.66	-0.7	UNIQUE
4292	PSPKFSDTYK	85	390.204	3	24.36	1167.59	-0.9	UNIQUE
4611	LARAMLPDGK	85	357.541	3	25.09	1069.61	-4.1	UNIQUE
4852	PVFRHWDSPK	85	317.672	4	25.69	1266.66	-3.7	UNIQUE
5638	GSFEQDQDLK	85	583.276	2	27.62	1164.54	-2.7	UNIQUE
5641	FYYKAAWQHK	85	447.566	3	27.63	1339.68	-4.5	UNIQUE
6093	LPFNHWHPNK	85	430.227	3	28.74	1287.66	-2.2	UNIQUE
6408	LMVQTYDKVK	85	408.564	3	29.41	1222.67	-3.2	UNIQUE
6833	DFQNVQVTNK	85	596.308	2	30.54	1190.6	-2.2	UNIQUE
7046	SLFQMLKEAK	85	403.892	3	30.93	1208.66	-5	UNIQUE
7705	TVMATQLDNK	85	560.294	2	32.58	1118.58	-1	UNIQUE
8006	EGEGAWHVLK	85	375.533	3	33.45	1123.58	-1.5	UNIQUE
8537	KLPPNMEVLK	85	389.901	3	34.61	1166.68	-1.6	UNIQUE
8802	EPAMGMPWRK	85	401.203	3	35.26	1200.59	-2.9	UNIQUE
9396	SYAQMVTMNK	85	586.282	2	36.71	1170.55	-2.2	UNIQUE
9491	SNFTPSTFAK	85	549.781	2	36.88	1097.55	-2.4	UNIQUE
9575	LEDEWPLNRK	85	433.564	3	37.15	1297.68	-6.7	UNIQUE
9856	HSYWMNNDFK	85	447.532	3	37.74	1339.58	-1.3	UNIQUE
10474	SGDFPNFENK	85	577.266	2	39.3	1152.52	-1.6	UNIQUE
12378	FAYAGPNFSK	85	550.779	2	43.3	1099.54	-0.6	UNIQUE
13263	YFNPSEPFEK	85	628.801	2	45.16	1255.59	-0.4	UNIQUE
13537	WMGVQPAYQK	85	603.808	2	45.73	1205.6	-0.7	UNIQUE
13651	YDWWQGAYKK	85	448.555	3	45.95	1342.65	-1.9	UNIQUE
13747	HRVWMFFDQK	85	464.903	3	46.15	1391.69	-3.9	UNIQUE
13984	SYQLVDSQWK	85	626.819	2	46.63	1251.62	-1.6	UNIQUE
14349	VMFRTLDLNK	85	412.569	3	47.35	1234.69	-0.7	UNIQUE
14584	ETWQVWNEQK	85	673.826	2	47.89	1345.64	-3.7	UNIQUE
14675	NEGGAWEWVK	85	587.785	2	48.07	1173.56	-1.5	UNIQUE
15094	ELQPFVDYSK	85	612.816	2	48.81	1223.62	-1.2	UNIQUE
15077	VFWMHGYLAK	85	417.555	3	48.8	1249.64	-1	UNIQUE
15230	YNFADVVADK	85	570.787	2	49.16	1139.56	-1.8	UNIQUE
15470	MAYWGVDVQK	85	606.296	2	49.7	1210.58	-1.8	UNIQUE
15762	TFLARYFKWK	85	453.595	3	50.16	1357.77	-2.6	UNIQUE
15853	DVYHWGVMYK	85	432.877	3	50.39	1295.61	-2	UNIQUE
16309	VPRFAMFVVK	85	398.238	3	51.23	1191.7	-1.1	UNIQUE
16778	TYPFSAFETK	85	595.296	2	52.33	1188.58	-3.1	UNIQUE
16804	DAWVVMEEEK	85	617.795	2	52.38	1233.57	4.4	UNIQUE
19065	LLWFNAEDTK	85	618.324	2	57.19	1234.63	-0.9	UNIQUE
19561	SQMLFMNSWK	85	635.807	2	58.33	1269.6	-0.7	UNIQUE
20659	MLLAPLPYYK	85	604.349	2	60.96	1206.68	-0.1	UNIQUE
21512	MELTSFPLMK	85	598.313	2	63.13	1194.61	-2.6	UNIQUE
21603	GELFMRWFEK	85	447.897	3	63.28	1340.67	-0.7	UNIQUE
21920	DVHFPDWTWK	85	665.322	2	64.06	1328.63	0	UNIQUE
22948	DLWMMDQGLK	85	618.299	2	66.59	1234.58	0.3	UNIQUE
24413	MAWFWSPYTK	85	658.318	2	70.34	1314.62	-0.1	UNIQUE
28375	LYLPDFLGFK	85	606.345	2	81.94	1210.67	-0.4	UNIQUE
3970	YYTHMQNYSK	84	445.204	3	23.61	1332.59	-1.8	UNIQUE
4347	LNYLFHEKGK	84	312.678	4	24.5	1246.68	-0.7	UNIQUE
4481	MKDPLSVQGK	84	367.874	3	24.72	1100.6	-1.6	UNIQUE
4501	TLYNQPVQQK	84	609.335	2	24.81	1216.66	-0.7	UNIQUE
4608	KMVMWDPKNK	84	425.893	3	25.14	1274.66	-5.1	UNIQUE
5462	SANVQVFGGK	84	503.277	2	27.12	1004.54	-1.5	UNIQUE
5901	MKVLYQNAPK	84	397.561	3	28.21	1189.66	-2.3	UNIQUE
5969	PLVLSDTGQK	84	528.805	2	28.31	1055.6	-2.5	UNIQUE
6128	ATPEPEEFQK	84	587.79	2	28.67	1173.57	-1	UNIQUE
6197	VPQPWHNWHK	84	443.231	3	29.01	1326.67	-2.5	UNIQUE
8566	MPMFQMQDHK	84	431.196	3	34.65	1290.57	-1.3	UNIQUE
8727	GENQMTVGWK	84	574.778	2	35.18	1147.54	-2	UNIQUE
9215	WTQYFNERPK	84	456.565	3	36.25	1366.68	-2.6	UNIQUE
9702	SGTPGFDLAK	84	496.263	2	37.46	990.513	-1.1	UNIQUE
10145	LLSVTYQPGK	84	552.823	2	38.46	1103.63	-1.8	UNIQUE
10273	WYFQKQNLDK	84	456.906	3	38.72	1367.7	-2	UNIQUE
10343	PMYAVTMDAK	84	563.275	2	38.97	1124.54	-0.7	UNIQUE
10722	LNPGWYTQPK	84	601.819	2	39.68	1201.62	-0.6	UNIQUE
11506	NEMMLAAGMK	84	547.761	2	41.41	1093.51	-0.4	UNIQUE
11922	LYGVYMEDGK	84	587.283	2	42.37	1172.55	-1	UNIQUE
12039	EFVQFFSHGK	84	408.876	3	42.6	1223.61	-1.3	UNIQUE
12720	TNAVTWYGMK	84	585.291	2	44.02	1168.57	-1.3	UNIQUE
13188	WGLYNNNYTK	84	636.312	2	45.12	1270.61	-0.2	UNIQUE
13405	SPYYWMHYPK	84	457.549	3	45.48	1369.63	-1.5	UNIQUE
14088	YPWAGVQVTK	84	574.316	2	46.84	1146.62	-1.5	UNIQUE
14545	LPFQYADRWK	84	441.571	3	47.71	1321.69	-2.4	UNIQUE
14889	LMDWQQEGLK	84	623.816	2	48.44	1245.62	-0.9	UNIQUE
15109	GTLYQDPVWK	84	603.318	2	48.96	1204.62	-1.7	UNIQUE
15641	SVFMGFEGPK	84	549.275	2	50.03	1096.54	-1.8	UNIQUE
15905	KWQWMVANFK	84	446.236	3	50.45	1335.69	-2.5	UNIQUE
16200	LMHWQMDGWK	84	444.21	3	51	1329.61	-1.5	UNIQUE
16391	LHTFDNFVFK	84	422.892	3	51.43	1265.66	-1.3	UNIQUE
16876	HTYWVLWKLK	84	458.267	3	52.47	1371.78	-1.2	UNIQUE
17195	AGFAALFNEK	84	533.787	2	53.17	1065.56	-1.5	UNIQUE
17923	KAMYRVWWFK	84	471.924	3	54.77	1412.75	-2.4	UNIQUE
18357	ANWSYWVTAK	84	612.815	2	55.44	1223.61	5.7	UNIQUE
18303	EHWVFFQDYK	84	699.335	2	55.49	1396.66	-1.2	UNIQUE
18384	MPQDEPFWVK	84	638.313	2	55.7	1274.61	-0.9	UNIQUE
21688	DPMWEWVKTK	84	659.834	2	63.59	1317.65	-0.1	UNIQUE
24927	QDTWLWQFMK	84	699.337	2	71.63	1396.66	-0.1	UNIQUE
27674	DANMLFWWLK	84	669.837	2	79.86	1337.66	-0.4	UNIQUE
2246	KQMYTHLTRK	83	326.935	4	19.97	1303.72	-5.7	UNIQUE
3454	HSFPVNTLRK	83	399.9	3	22.48	1196.68	-0.2	UNIQUE
3703	SHFVNVADEK	83	572.789	2	23.03	1143.57	-2.7	UNIQUE
3871	TLRATQNDWK	83	411.222	3	23.4	1230.65	-1.5	UNIQUE
3902	LQQPSMPHDK	83	393.869	3	23.44	1178.59	-1.2	UNIQUE
4246	VNLNRLDQQK	83	409.569	3	24.22	1225.69	-3.7	UNIQUE
4988	LTTHPLAQYK	83	390.892	3	25.99	1169.66	-2.5	UNIQUE
6218	TLMTAHADFK	83	378.53	3	28.92	1132.57	-2.6	UNIQUE
6676	SVTFPTTLHK	83	377.216	3	30.18	1128.63	-2.1	UNIQUE
7225	FPHDGDLEVK	83	385.865	3	31.37	1154.57	-0.4	UNIQUE
7571	YGWAVEAPRK	83	392.548	3	32.28	1174.62	-0.9	UNIQUE
7772	LPSLFHSENK	83	390.88	3	32.73	1169.62	-1.3	UNIQUE
7909	NWQHVAAVYK	83	405.552	3	33.2	1213.64	-1	UNIQUE
7920	TYKNTGMFFK	83	412.545	3	33.22	1234.62	-2.1	UNIQUE
8162	VYVMTMMNHK	83	418.204	3	33.77	1251.59	-1.2	UNIQUE
8459	KGFRLAFWKK	83	320.699	4	34.39	1278.77	-2.1	UNIQUE
8642	YFRASYYSMK	83	438.881	3	34.91	1313.62	-1.9	UNIQUE
9818	WFTQWHNEGK	83	444.547	3	37.74	1330.62	-0.7	UNIQUE
10180	HHEEFWEGLK	83	437.546	3	38.53	1309.62	-2.6	UNIQUE
10464	FYDKMNVLTK	83	419.893	3	39.13	1256.66	-0.4	UNIQUE
10697	VALPYAYQEK	83	590.821	2	39.65	1179.63	-0.7	UNIQUE
10745	KFHTFWSLQK	83	440.911	3	39.73	1319.71	-1.6	UNIQUE
11322	NQLVYQQAFK	83	619.337	2	41.02	1236.66	-1	UNIQUE
11657	FTLDNWKHLK	83	434.242	3	41.69	1299.71	-2.6	UNIQUE
11908	FHWAAPLSDK	83	390.873	3	42.22	1169.6	-1.7	UNIQUE
13792	NWSRQWYWNK	83	489.573	3	46.22	1465.7	-2	UNIQUE
14312	LYQWLQPNSK	83	638.345	2	47.29	1274.68	-1.3	UNIQUE
14362	DPWYRLKWEK	83	473.922	3	47.37	1418.75	-1.9	UNIQUE
14513	SMFFLPGVRK	83	394.226	3	47.65	1179.66	-2.3	UNIQUE
14588	PTVYLWRLPK	83	424.591	3	47.81	1270.75	-2.8	UNIQUE
15200	TMNRLWVMLK	83	436.244	3	49.17	1305.71	3.6	UNIQUE
15376	LWHSQPLFFK	83	434.576	3	49.44	1300.71	-1.2	UNIQUE
17160	TFWFTEPSNK	83	628.308	2	53.11	1254.6	-1.6	UNIQUE
19105	LTWDPADGFK	83	574.79	2	57.29	1147.57	-0.7	UNIQUE
21827	GQWGFQFNLK	83	612.319	2	63.85	1222.62	-0.5	UNIQUE
22524	AGDVLAYVWK	83	560.811	2	65.56	1119.61	-0.2	UNIQUE
22866	LSFFQFEQYK	83	668.34	2	66.4	1334.67	0.1	UNIQUE
23829	EMEWAFEWHK	83	696.312	2	68.79	1390.61	-3	UNIQUE
25999	WSWFSMPPWK	83	683.823	2	74.53	1365.63	-0.2	UNIQUE
26578	SWNMLWGWDK	83	661.311	2	76.45	1320.61	-0.2	UNIQUE
29304	WWMYWNYMMK	83	769.332	2	85.36	1536.65	-0.7	UNIQUE
3018	LAFHPLDKRK	82	306.689	4	21.54	1222.73	-3.5	UNIQUE
3043	PAGNFNLRGK	82	358.204	3	21.6	1071.59	-1.9	UNIQUE
3577	SLKFQVHNPK	82	299.927	4	22.63	1195.68	-2.7	UNIQUE
4035	KTEEVYWDTK	82	433.219	3	23.62	1296.63	-0.8	UNIQUE
4943	ASLGGLDQNK	82	501.271	2	25.83	1000.53	-2.2	UNIQUE
5941	TVGQAEMPLK	82	536.793	2	28.32	1071.57	-2.6	UNIQUE
6163	WSYYSPARSK	82	415.211	3	28.92	1242.61	-2.9	UNIQUE
6436	FTVNFHDASK	82	388.864	3	29.5	1163.57	-2.7	UNIQUE
6604	HEFPTLYTNK	82	416.883	3	29.88	1247.63	-2.1	UNIQUE
6650	MHVHLGGLYK	82	385.214	3	29.99	1152.62	-2.7	UNIQUE
6628	YLVVKVWHNK	82	321.944	4	30.05	1283.75	-1.7	UNIQUE
8000	YLNLKHDWDK	82	333.428	4	33.36	1329.68	-1.3	UNIQUE
8546	TFKANELWEK	82	422.227	3	34.64	1263.66	-0.9	UNIQUE
8761	NDPTMNAFSK	82	562.263	2	35.17	1122.51	-1.8	UNIQUE
9279	EVYHFNYTPK	82	432.883	3	36.42	1295.63	-2.5	UNIQUE
9304	WKKSWVFYGK	82	443.248	3	36.59	1326.72	-0.8	UNIQUE
9712	YMNLPSEPAK	82	574.791	2	37.42	1147.57	-1.2	UNIQUE
10114	TVEVGFHMMK	82	393.199	3	38.4	1176.58	-2.1	UNIQUE
11336	GWVYELQRPK	82	425.571	3	41.06	1273.69	-1.9	UNIQUE
11702	PMQGTGFYLK	82	570.796	2	41.79	1139.58	-1.5	UNIQUE
11927	KDNWLSGVVK	82	382.22	3	42.3	1143.64	-1.6	UNIQUE
11947	YAGTVLHYWK	82	412.889	3	42.43	1235.64	-1.2	UNIQUE
12140	DFYLHGGFAK	82	385.197	3	42.78	1152.57	-1.7	UNIQUE
12214	VDFLGQDVAK	82	545.798	2	42.96	1089.58	-1	UNIQUE
12286	HFDYNFFRQK	82	467.566	3	43.09	1399.68	-1.4	UNIQUE
12571	MEAPAWENVK	82	587.289	2	43.75	1172.56	-1.2	UNIQUE
12601	NKFSWVMWRK	82	460.916	3	43.78	1379.73	-1.7	UNIQUE
12687	ADQLPDYYVK	82	605.808	2	43.99	1209.6	-1.2	UNIQUE
15724	PSWWVWQGRK	82	443.571	3	50.1	1327.69	-2.5	UNIQUE
17539	LLNWSLFKEK	82	426.252	3	53.93	1275.73	-1	UNIQUE
17740	SRKFLFELWK	82	451.599	3	54.33	1351.78	-1.1	UNIQUE
17864	QLGEFEKLFK	82	413.235	3	54.63	1236.69	-3	UNIQUE
17997	PWSVMPTLAK	82	564.815	2	54.82	1127.62	-0.9	UNIQUE
19439	SFPSMLDPMK	82	576.282	2	58.06	1150.55	-1.1	UNIQUE
19848	NGTPLFWYPK	82	611.324	2	59.08	1220.63	-1.1	UNIQUE
20028	KQWFLPWAVK	82	651.379	2	59.38	1300.74	-0.7	UNIQUE
20019	YWWEPYDGGK	82	650.293	2	59.47	1298.57	-0.9	UNIQUE
20215	KNEVHPWDSK	82	619.82	2	59.89	1237.62	3.6	UNIQUE
23104	PEWWMWDGGK	82	645.789	2	67	1289.57	-1	UNIQUE
23708	KFMYMWGFFK	82	467.229	3	68.54	1398.66	2	UNIQUE
2689	KSMAAPMFKK	81	379.879	3	20.87	1136.62	-4.1	UNIQUE
2915	SPVHKLEAMK	81	380.217	3	21.28	1137.63	-3.2	UNIQUE
2867	KKNVYEVNKK	81	416.917	3	21.23	1247.73	-3.8	UNIQUE
2969	LNRSLKYLQK	81	316.198	4	21.39	1260.77	-2.5	UNIQUE
3030	WLHSQPNYRK	81	443.238	3	21.57	1326.69	-2.8	UNIQUE
3207	KYHYLANSYK	81	429.227	3	21.95	1284.66	-1.7	UNIQUE
3584	HWKGAPELTK	81	389.221	3	22.68	1164.64	-0.2	UNIQUE
3954	VVQAPSVGAK	81	477.79	2	23.49	953.566	-1.2	UNIQUE
4061	LPNQDSQLGK	81	549.797	2	23.77	1097.58	-3	UNIQUE
4029	HRESYGFMPK	81	417.54	3	23.74	1249.6	-3.6	UNIQUE
6126	MYFHKFNHFK	81	350.178	4	28.71	1396.69	-1.4	UNIQUE
6730	KLTTVDTLYK	81	394.233	3	30.3	1179.69	-9	UNIQUE
7264	HHMMMFEYNK	81	456.199	3	31.5	1365.58	-1.9	UNIQUE
7331	VDPQMNQFGK	81	581.786	2	31.74	1161.56	-1.9	UNIQUE
7451	GNHLFEHVLK	81	398.223	3	31.98	1191.65	-2.6	UNIQUE
7590	QDPGHWLVQK	81	402.884	3	32.42	1205.63	-1.6	UNIQUE
8122	AVLYYRMPSK	81	409.56	3	33.63	1225.66	-4.8	UNIQUE
8486	KLQHYTFMLK	81	436.581	3	34.45	1306.72	-1.1	UNIQUE
10069	NDMRLLQLNK	81	415.235	3	38.36	1242.69	-1.8	UNIQUE
10288	LSWHVYNRFK	81	337.937	4	38.84	1347.72	-1.8	UNIQUE
11619	YMKWPEEYPK	81	457.224	3	41.61	1368.65	-2.2	UNIQUE
11805	NGEQLMNGWK	81	588.284	2	42.04	1174.56	-2.1	UNIQUE
12232	KTVNEFYDWK	81	443.558	3	42.98	1327.66	-1.7	UNIQUE
14395	NAFYGLQAYK	81	587.306	2	47.5	1172.6	-1	UNIQUE
14610	TTDDYDWTLK	81	628.792	2	47.94	1255.57	-2.7	UNIQUE
14788	DAQRFLWHWK	81	462.578	3	48.19	1384.72	-2.9	UNIQUE
15548	EPWNMGRMWK	81	445.214	3	49.75	1332.62	-1	UNIQUE
15778	QGYEPWQSFK	81	634.805	2	50.21	1267.6	-2	UNIQUE
16343	NYPLAPWTPK	81	593.324	2	51.28	1184.63	-0.5	UNIQUE
16749	MQLEAGWGLK	81	566.302	2	52.27	1130.59	-1.6	UNIQUE
16839	DYQLPMMNDK	81	627.285	2	52.37	1252.56	-1.7	UNIQUE
18935	FSFSTPFDNK	81	594.788	2	56.93	1187.56	-0.5	UNIQUE
21271	QTMFLAFYTK	81	624.825	2	62.57	1247.64	-1.1	UNIQUE
23001	YVFFQWPNPK	81	662.846	2	66.67	1323.68	0.3	UNIQUE
23117	FWPFEDTMNK	81	657.303	2	67.03	1312.59	0	UNIQUE

## Sheet: SI Fig 24
1 nM HA epitope
Scan	Peptide	ALC (%)	m/z	z	RT	Mass	ppm	Uniqueness	Replicate
3993	MDMEDYAAMK	99	626.237	2	23.99	1250.46	-2	UNIQUE	1
4804	LADMEDYSSK	99	587.257	2	25.63	1172.5	-1.9	UNIQUE	1
5387	PVDMEDYAEK	99	606.264	2	26.81	1210.52	-3	UNIQUE	1
5775	HWDRVDYAAK	99	420.546	3	27.59	1258.62	-3.2	UNIQUE	1
5962	ELDMHDYAVK	99	412.528	3	27.97	1234.57	-3.2	UNIQUE	1
6159	GKDLHDYAFK	99	398.207	3	28.39	1191.6	-4.4	UNIQUE	1
6540	LPDHHDYSFK	99	419.871	3	29.17	1256.59	-2.6	UNIQUE	1
6543	LGDMPDYAAK	99	548.259	2	29.18	1094.51	-2.4	UNIQUE	1
6629	MMELRDYADK	99	434.864	3	29.35	1301.57	-3.9	UNIQUE	1
6675	HDRVDYAAFK	99	407.543	3	29.45	1219.61	-3	UNIQUE	1
7034	LVDMMDYAMK	99	632.273	2	30.21	1262.53	-3.1	UNIQUE	1
7155	MLDMPDYANK	99	614.769	2	30.47	1227.53	-2.8	UNIQUE	1
7915	LDDMQDYAVK	99	606.78	2	32.11	1211.55	-2.5	UNIQUE	1
8172	PVPDMPDYAK	99	574.275	2	32.66	1146.54	-1.9	UNIQUE	1
8308	VMLDKVDFSK	99	399.548	3	32.94	1195.63	-2.9	UNIQUE	1
8441	FVQDMEDYAK	99	630.78	2	33.23	1259.55	-3.2	UNIQUE	1
8487	APDMDPYAYK	99	593.264	2	33.32	1184.52	-3.2	UNIQUE	1
8496	TWDRPDYADK	99	422.533	3	33.34	1264.58	-4.6	UNIQUE	1
8665	TMLDMDPYAK	99	608.271	2	33.71	1214.53	-3.3	UNIQUE	1
8792	MPDVMDYAAK	99	586.258	2	33.99	1170.5	-3.5	UNIQUE	1
9008	DLHDYAHTLK	99	404.542	3	34.46	1210.61	-3.6	UNIQUE	1
9117	FDTDMEDYSK	99	633.251	2	34.71	1264.49	-2.9	UNIQUE	1
9152	MADLMDYAGK	99	573.25	2	34.78	1144.49	-2.8	UNIQUE	1
10035	PTDLQDYANK	99	582.286	2	36.68	1162.56	-3.2	UNIQUE	1
10161	FADLHDYSEK	99	408.526	3	36.94	1222.56	-4.7	UNIQUE	1
10331	HDWQDYAAAK	99	602.279	2	37.3	1202.55	-3.3	UNIQUE	1
10358	FFDMKDYAEK	99	436.867	3	37.36	1307.59	-4.1	UNIQUE	1
10417	PDLEDYAVKK	99	392.878	3	37.48	1175.62	-4.4	UNIQUE	1
10461	YFDKVDYAEK	99	426.209	3	37.58	1275.61	-6.2	UNIQUE	1
10578	HVDWKDYAEK	99	430.545	3	37.84	1288.62	-5.3	UNIQUE	1
10663	LEDVGDYAAK	99	540.269	2	38.01	1078.53	-4.9	UNIQUE	1
10717	GPDMEDYAFK	99	594.252	2	38.12	1186.5	-5.1	UNIQUE	1
10864	PADLPDYAQK	99	558.785	2	38.42	1115.56	-4.4	UNIQUE	1
11239	LTDVPDYASK	99	554.286	2	39.19	1106.56	-3.4	UNIQUE	1
11685	MDDDVEDYAK	99	608.243	2	40.08	1214.48	-3.9	UNIQUE	1
12420	LGDLMDYSEK	99	593.274	2	41.54	1184.54	-3.2	UNIQUE	1
12570	DMEDYAAFQK	99	616.763	2	41.84	1231.52	-5.8	UNIQUE	1
12602	PLVDVHDYAK	99	385.875	3	41.91	1154.61	-5.2	UNIQUE	1
12965	WYMKFFVRAK	99	464.251	3	42.61	1389.74	-4	UNIQUE	1
13755	ADLQDYAAVK	99	546.787	2	44.17	1091.56	-1.8	UNIQUE	1
15798	WDDFKDYADK	99	434.529	3	48.15	1300.57	-4.8	UNIQUE	1
15846	DYHDYAHWYK	99	466.207	3	48.25	1395.6	0.1	UNIQUE	1
16329	MEDFVDYADK	99	624.263	2	49.18	1246.52	-4.7	UNIQUE	1
17000	MFDLRDYAAK	99	415.539	3	50.48	1243.6	-5	UNIQUE	1
17122	DVHDYAHFWK	99	439.541	3	50.72	1315.61	-5.9	UNIQUE	1
17214	SPDLEDYAYK	99	600.281	2	50.9	1198.55	-2	UNIQUE	1
17548	ALQDLQDYAK	99	582.304	2	51.54	1162.6	-4.1	UNIQUE	1
17972	FMMDLEDYAK	99	647.275	2	52.35	1292.54	-4.9	UNIQUE	1
18426	YPYDVPDYAK	99	615.293	2	53.22	1228.58	-3.3	UNIQUE	1
19042	ADWRDYADLK	99	417.874	3	54.4	1250.6	-2.9	UNIQUE	1
19722	LTDLQDYSFK	99	614.812	2	55.68	1227.61	-3.6	UNIQUE	1
21041	PWDVQDYAYK	99	642.303	2	58.19	1282.6	-5	UNIQUE	1
23242	LMDLEDYAFK	99	630.301	2	62.39	1258.59	-2.5	UNIQUE	1
24275	WFWYTHPQFK	99	480.237	3	64.32	1437.7	-5.7	UNIQUE	1
24731	DLDLVDYAAK	99	561.293	2	65.16	1120.58	-3.6	UNIQUE	1
24977	FRLSFFYKWK	99	474.266	3	65.62	1419.78	-4.3	UNIQUE	1
28110	FFDLEDYVSK	99	631.305	2	71.46	1260.6	-5	UNIQUE	1
30559	YFWWQYMMYK	99	788.839	2	75.99	1575.67	-3.1	UNIQUE	1
37413	WFDAQLLVFK	99	633.354	2	88.34	1264.7	-2.5	UNIQUE	1
53043	LPFFLEVFFK	99	643.365	2	114.78	1284.73	-9	UNIQUE	1
3947	SHRWALSVRK	98	310.435	4	23.89	1237.72	-3	UNIQUE	1
8773	YADAHDAFYK	98	400.519	3	33.94	1198.54	-4.3	UNIQUE	1
9485	WDMHDYSYMK	98	469.52	3	35.49	1405.54	-3.7	UNIQUE	1
10208	HYDQPDYSFK	98	649.791	2	37.04	1297.57	-3.6	UNIQUE	1
10906	DLADYADKAK	98	554.782	2	38.5	1107.56	-5.6	UNIQUE	1
11112	DLPDYASVRK	98	581.811	2	38.92	1161.61	-5.4	UNIQUE	1
11462	LDKPDYAQFK	98	408.55	3	39.62	1222.63	-4.3	UNIQUE	1
12567	WTDLPDYSHK	98	420.87	3	41.84	1259.59	-4.8	UNIQUE	1
13011	MMDLHDYAWK	98	447.528	3	42.71	1339.57	-4.4	UNIQUE	1
16456	YEDLEDYAAK	98	608.277	2	49.42	1214.55	-4.7	UNIQUE	1
5896	YHDLPDYAHK	97	419.871	3	27.84	1256.59	-2.8	UNIQUE	1
8027	FESDMQDYAK	97	624.762	2	32.35	1247.51	-3	UNIQUE	1
8267	PEDHLDYSYK	97	422.53	3	32.86	1264.57	-3.2	UNIQUE	1
9991	GMDVVDYAAK	97	542.258	2	36.59	1082.51	-4.3	UNIQUE	1
11156	PEQDLPDYAK	97	587.788	2	39.02	1173.57	-4.9	UNIQUE	1
11904	DFHDYAYNPK	97	634.787	2	40.52	1267.56	-1.8	UNIQUE	1
13598	YLDTHDYAFK	97	424.539	3	43.85	1270.6	-2.1	UNIQUE	1
14474	HDLPDYAYYK	97	642.304	2	45.58	1282.6	-3.4	UNIQUE	1
15002	VFDLHDYASK	97	597.298	2	46.6	1192.59	-4.4	UNIQUE	1
22340	LFDVEDYADK	97	607.288	2	60.71	1212.57	-3.5	UNIQUE	1
30586	FMLLFAVPGK	97	569.326	2	76.04	1136.64	-3.2	UNIQUE	1
10415	FFDMKDDTFK	96	436.867	3	37.48	1307.59	-4.6	UNIQUE	1
10989	VFDVHDYDTK	96	413.197	3	38.67	1236.58	-5.3	UNIQUE	1
11274	TMTDLQDYAK	96	600.779	2	39.26	1199.55	-5.1	UNIQUE	1
11603	HADWMDYADK	96	633.761	2	39.91	1265.51	-4.6	UNIQUE	1
12731	NDLHDYSYLK	96	633.807	2	42.16	1265.6	-3.5	UNIQUE	1
38924	YWPFLWYAMK	96	710.35	2	90.98	1418.68	0.6	UNIQUE	1
49348	WWFNNWFPFK	96	735.861	2	108.25	1469.7	2.8	UNIQUE	1
50998	FFWPYWLMFK	96	732.367	2	110.98	1462.73	-4.8	UNIQUE	1
4499	VMMDQDPYAK	95	614.769	2	25.01	1227.53	-2.3	UNIQUE	1
8604	LPDVHDYSQK	95	400.87	3	33.58	1199.59	-3.8	UNIQUE	1
6161	GKLDHDYFAK	94	398.207	3	28.39	1191.6	-4.4	UNIQUE	1
6195	KGDHLDYAFK	94	398.207	3	28.46	1191.6	-3.6	UNIQUE	1
6598	PTDVDMYASK	94	571.261	2	29.29	1140.51	-3.2	UNIQUE	1
10132	KMDVQDYSAK	94	600.287	2	36.88	1198.57	-4.2	UNIQUE	1
11647	AEFDMPDYAK	94	601.262	2	40	1200.51	-2.7	UNIQUE	1
47012	WPPFVGWWWK	94	694.355	2	104.41	1386.7	-5.2	UNIQUE	1
7167	AGAYEDLAEK	93	533.263	2	30.5	1064.51	-3.2	UNIQUE	1
8784	ETDLMDYSDK	92	616.259	2	33.97	1230.51	-3.4	UNIQUE	1
12546	PWDKQDYSFK	92	438.213	3	41.79	1311.62	-5.9	UNIQUE	1
53044	LPFFLFEVFK	92	643.365	2	114.78	1284.73	-9	UNIQUE	1
10270	HDWYQDAAAK	91	602.279	2	37.18	1202.55	-3.3	UNIQUE	1
16708	MDLHDYAFYK	91	659.298	2	49.91	1316.59	-2.8	UNIQUE	1
19873	PDDLEDYSWK	91	633.78	2	55.97	1265.56	-7.8	UNIQUE	1
50999	FPFWYWMLFK	91	732.367	2	110.98	1462.73	-4.8	UNIQUE	1
8389	VMLKDVDYAK	90	399.548	3	33.12	1195.63	-4.2	UNIQUE	1
23184	WGMWYVYQMK	90	711.818	2	62.28	1421.63	-3.8	UNIQUE	1
23537	VDLEDYANFK	90	606.794	2	62.94	1211.58	-6.5	UNIQUE	1
31541	LWEREKHEHK	90	464.252	3	77.8	1389.73	5.7	UNIQUE	1
5770	HDEMDYANLK	89	625.775	2	27.58	1249.54	-2.9	UNIQUE	1
6542	PEVHHDYYAK	89	419.871	3	29.17	1256.59	-2.6	UNIQUE	1
12026	DTHDYAYWQK	89	663.298	2	40.76	1324.58	-2.3	UNIQUE	1
18302	KRMDGQFRFK	89	437.909	3	52.99	1310.7	0.8	UNIQUE	1
43666	FWWPYFNMFK	89	740.841	2	98.95	1479.68	-7.8	UNIQUE	1
6368	DHWQDYAAHK	88	423.863	3	28.82	1268.57	-2.4	UNIQUE	1
8000	RADLEDYAMK	88	409.531	3	32.29	1225.58	-4.1	UNIQUE	1
10998	VFDVHDEYSK	88	619.293	2	38.69	1236.58	-4.2	UNIQUE	1
11152	DLPDYARSVK	88	581.812	2	39.01	1161.61	-4.4	UNIQUE	1
12483	PWKDNEYSFK	88	438.213	3	41.67	1311.62	-6.2	UNIQUE	1
12970	WYMKFFRAVK	88	464.25	3	42.63	1389.74	-6.1	UNIQUE	1
15201	WSDVEDYAAK	88	591.774	2	46.99	1181.54	-1.7	UNIQUE	1
19455	YDYDLVESMK	88	639.287	2	55.18	1276.56	-4.5	UNIQUE	1
22301	LFDVEDDFSK	88	607.288	2	60.64	1212.57	-4.2	UNIQUE	1
22692	LDYFLRMNWK	88	467.572	3	61.37	1399.71	-8	UNIQUE	1
11854	HTVDDAYAWK	87	602.788	2	40.42	1203.57	-5.1	UNIQUE	1
13637	DLHDFSDLSK	87	588.287	2	43.93	1174.56	-2	UNIQUE	1
39247	KYLNRPPNHK	87	422.58	3	91.54	1264.72	2.2	UNIQUE	1
6763	KPYHPDHVMK	86	417.555	3	29.63	1249.64	2.2	UNIQUE	1
8650	KPMTEDYAFK	86	410.204	3	33.67	1227.6	-3.7	UNIQUE	1
12891	NDDLADYAEK	86	576.761	2	42.47	1151.51	-2.2	UNIQUE	1
47022	LGNFWWDWWK	86	718.852	2	104.42	1435.68	4.5	UNIQUE	1
8484	KMAYAHAYMK	85	410.204	3	33.32	1227.59	0.1	UNIQUE	1
12183	GPDVEDAYVK	85	546.276	2	41.07	1090.53	7.6	UNIQUE	1
19043	ADRDWYADLK	85	417.874	3	54.4	1250.6	-2.9	UNIQUE	1
20222	YWMMLLTNAK	85	651.319	2	56.62	1300.63	-4.9	UNIQUE	1
39072	KKMVYEWWFK	85	487.252	3	91.24	1458.75	-9.7	UNIQUE	1
8385	LFENFDYAQK	84	425.211	3	33.1	1272.61	-1.3	UNIQUE	1
8774	YADAHDYAFK	84	400.519	3	33.94	1198.54	-4.3	UNIQUE	1
18262	KMRGDQFRFK	84	437.906	3	52.91	1310.7	-5.5	UNIQUE	1
24242	LNEKYYLENK	84	438.231	3	64.26	1311.68	-7.4	UNIQUE	1
40056	FTPLLRYSWK	84	437.256	3	92.92	1308.73	9.4	UNIQUE	1
5713	HWRVDDYAAK	83	420.546	3	27.47	1258.62	-2.2	UNIQUE	1
6806	KDVHDYAYLK	83	417.555	3	29.71	1249.65	-2.7	UNIQUE	1
9269	MSDLDMYAGK	83	573.248	2	35.03	1144.49	-6.2	UNIQUE	1
11648	AEFDMDYPAK	83	601.262	2	40	1200.51	-2.7	UNIQUE	1
13140	KDLQDYAELK	83	611.324	2	42.96	1220.64	-5.5	UNIQUE	1
22231	KMWHARRWMK	83	476.927	3	60.51	1427.75	3.2	UNIQUE	1
30813	YWWFHQYFYK	83	522.913	3	76.45	1565.72	-5	UNIQUE	1
53290	LPFFEFVLFK	83	643.367	2	115.24	1284.73	-5.2	UNIQUE	1
6243	LGHWDLHMGK	82	398.208	3	28.56	1191.6	4.4	UNIQUE	1
8431	KRPTEGEYKK	82	412.232	3	33.2	1233.68	-6.5	UNIQUE	1
8535	KAFYGDNTWK	82	410.205	3	33.43	1227.6	-9.4	UNIQUE	1
8568	KDPMDVYFAK	82	410.204	3	33.5	1227.6	-4.7	UNIQUE	1
9384	KKAAMDDERK	82	402.883	3	35.27	1205.62	7.4	UNIQUE	1
10247	FADLHDDTYK	82	408.526	3	37.13	1222.56	-4.4	UNIQUE	1
26096	YYDLTVDMFK	82	647.309	2	67.72	1292.61	-6.2	UNIQUE	1
30860	WPHGPREFYK	82	439.231	3	76.53	1314.66	7.4	UNIQUE	1
10668	KAYEDHRDEK	81	430.545	3	38.02	1288.62	-3.1	UNIQUE	1
12568	LSEWPDYSHK	81	420.87	3	41.84	1259.59	-4.8	UNIQUE	1
15888	EPDVQDYSFK	81	613.785	2	48.33	1225.56	-5.2	UNIQUE	1
18301	WSWKAGRFFK	81	437.909	3	52.98	1310.7	0.2	UNIQUE	1
21246	KMAHWRFMWK	81	479.246	3	58.57	1434.72	-0.1	UNIQUE	1
49316	FYFWLFPEFK	81	711.866	2	108.19	1421.72	0.3	UNIQUE	1
Scan	Peptide	ALC (%)	m/z	z	RT	Mass	ppm	Uniqueness	Replicate
3476	PHHPMPFGVK	99	387.87	3	20.66	1160.59	-2.7	UNIQUE	2
3980	MDMEDYAAMK	99	626.236	2	21.6	1250.46	-3	UNIQUE	2
5248	PVDMEDYAEK	99	606.264	2	23.98	1210.52	-2.9	UNIQUE	2
5784	ELDMHDYAVK	99	412.528	3	24.98	1234.57	-3.4	UNIQUE	2
6270	PTDVMDYASK	99	571.262	2	25.9	1140.51	-2.7	UNIQUE	2
6330	LGDMPDYAAK	99	548.259	2	26.01	1094.51	-3.8	UNIQUE	2
6762	MLDMDPYANK	99	614.768	2	26.84	1227.53	-3.6	UNIQUE	2
7407	LDDMQDYAVK	99	606.779	2	28.07	1211.55	-4.4	UNIQUE	2
7583	PVPDMDPYAK	99	574.274	2	28.4	1146.54	-4.3	UNIQUE	2
7734	FVQDMEDYAK	99	630.779	2	28.68	1259.55	-5.2	UNIQUE	2
7738	TWDRPDYADK	99	422.533	3	28.69	1264.58	-5	UNIQUE	2
8058	MPDVMDYAAK	99	586.257	2	29.3	1170.5	-4.1	UNIQUE	2
8105	TMLDMPDYAK	99	608.27	2	29.39	1214.53	-3.9	UNIQUE	2
8185	FDTDMEDYSK	99	633.25	2	29.55	1264.49	-4.4	UNIQUE	2
8321	YMDTVDYAEK	99	625.272	2	29.81	1248.53	-3	UNIQUE	2
8419	DLHDYAHTLK	99	404.542	3	30	1210.61	-5.1	UNIQUE	2
8718	MADLMDYAGK	99	573.25	2	30.62	1144.49	-3.9	UNIQUE	2
9149	GMDVVDYAAK	99	542.258	2	31.45	1082.51	-4.6	UNIQUE	2
9271	FADLHDYSEK	99	408.526	3	31.69	1222.56	-5.3	UNIQUE	2
9279	HDWQDYAAAK	99	602.278	2	31.7	1202.55	-4.1	UNIQUE	2
9354	HVDWKDYAEK	99	430.545	3	31.84	1288.62	-4.7	UNIQUE	2
9432	FFDMKDYAEK	99	436.867	3	31.99	1307.59	-5.2	UNIQUE	2
9477	YFDKVDYAEK	99	426.209	3	32.08	1275.61	-5.4	UNIQUE	2
9594	PDLEDYAVKK	99	392.878	3	32.31	1175.62	-5	UNIQUE	2
9698	MNDLDPYATK	99	591.774	2	32.52	1181.54	-4.3	UNIQUE	2
9717	LEDVGDYAAK	99	540.27	2	32.56	1078.53	-3.4	UNIQUE	2
9787	DLADYADKAK	99	554.783	2	32.69	1107.56	-3.9	UNIQUE	2
9864	GPDMEDYAFK	99	594.253	2	32.83	1186.5	-4.3	UNIQUE	2
9964	PADLPDYAQK	99	558.786	2	33.03	1115.56	-3	UNIQUE	2
9966	AAEWAWTTHK	99	400.535	3	33.03	1198.59	-4.6	UNIQUE	2
9972	FDMQDYAYMK	99	671.773	2	33.04	1341.54	-3.4	UNIQUE	2
10135	PEQDLPDYAK	99	587.788	2	33.35	1173.57	-4	UNIQUE	2
10154	TMTDLQDYAK	99	600.78	2	33.39	1199.55	-3.9	UNIQUE	2
10195	LDKPDYAQFK	99	408.55	3	33.46	1222.63	-6	UNIQUE	2
10203	LTDVPDYASK	99	554.285	2	33.48	1106.56	-5	UNIQUE	2
10278	MDDDVEDYAK	99	608.245	2	33.62	1214.48	-1.3	UNIQUE	2
10344	AEFDMPDYAK	99	601.26	2	33.74	1200.51	-5	UNIQUE	2
10581	DFHDYAYNPK	99	423.527	3	34.18	1267.56	-3.4	UNIQUE	2
10866	MSDLEDYAMK	99	617.258	2	34.75	1232.51	-2.8	UNIQUE	2
11160	LGDLMDYSEK	99	593.273	2	35.28	1184.54	-5.9	UNIQUE	2
11193	DMEDYAAFQK	99	616.763	2	35.34	1231.52	-5.1	UNIQUE	2
11311	PLVDVHDYAK	99	385.875	3	35.55	1154.61	-3.3	UNIQUE	2
11316	NDLHDYSYLK	99	422.874	3	35.56	1265.6	-2.8	UNIQUE	2
11517	MMDLHDYAWK	99	447.528	3	35.95	1339.57	-4.7	UNIQUE	2
12075	YLDTHDYAFK	99	424.538	3	36.99	1270.6	-5.2	UNIQUE	2
12077	LYDTHDYFAK	99	424.538	3	36.99	1270.6	-5.2	UNIQUE	2
12233	ADLQDYAAVK	99	546.785	2	37.28	1091.56	-5.2	UNIQUE	2
12549	HDLPDYAYYK	99	642.303	2	37.85	1282.6	-5	UNIQUE	2
13202	PVDWKDYAEK	99	417.21	3	39.06	1248.61	-5.5	UNIQUE	2
13318	VFDLHDYASK	99	398.534	3	39.27	1192.59	-5.3	UNIQUE	2
13722	WDDFKDYADK	99	434.53	3	40.01	1300.57	-3.8	UNIQUE	2
14343	MEDFVDYADK	99	624.264	2	41.15	1246.52	-3.5	UNIQUE	2
14382	VYDVEDYSYK	99	640.294	2	41.22	1278.58	-3.2	UNIQUE	2
15017	SPDLEDYAYK	99	600.28	2	42.37	1198.55	-4.7	UNIQUE	2
15058	DVHDYAHFWK	99	439.542	3	42.44	1315.61	-5.2	UNIQUE	2
15060	DVHMMAHFWK	99	439.542	3	42.44	1315.6	5.7	UNIQUE	2
16610	ADWRDYADLK	99	417.873	3	45.26	1250.6	-5.5	UNIQUE	2
16824	WFDTTDYADK	99	630.777	2	45.65	1259.55	-5	UNIQUE	2
17522	LTDLQDYSFK	99	614.811	2	46.92	1227.61	-4.6	UNIQUE	2
18489	PWDVQDYAYK	99	642.303	2	48.66	1282.6	-5	UNIQUE	2
19847	LFDVEDYADK	99	607.288	2	51.11	1212.57	-4.8	UNIQUE	2
20726	LMDLEDYAFK	99	630.299	2	52.69	1258.59	-5.5	UNIQUE	2
20847	VDLEDYANFK	99	606.795	2	52.91	1211.58	-6.2	UNIQUE	2
22004	WFWYTHPQFK	99	480.238	3	54.99	1437.7	-5	UNIQUE	2
25231	FFDLEDYSVK	99	631.306	2	60.86	1260.6	-4.3	UNIQUE	2
25813	WEWTVMLMPK	99	676.329	2	61.88	1350.65	-2.7	UNIQUE	2
26365	EFDLADYSWK	99	636.795	2	62.87	1271.58	-5.5	UNIQUE	2
27542	YFWWQYMMYK	99	788.838	2	64.97	1575.67	-4.1	UNIQUE	2
28021	FMLLFAVPGK	99	569.325	2	65.82	1136.64	-5.6	UNIQUE	2
33064	WFDAQLLVFK	99	633.354	2	74.53	1264.7	-3.3	UNIQUE	2
7933	VMVEKVDYAK	98	399.548	3	29.06	1195.63	-4.5	UNIQUE	2
9157	PTDLQDYANK	98	582.285	2	31.47	1162.56	-4.9	UNIQUE	2
9444	TPDVTDYAAK	98	540.269	2	32.02	1078.53	-4.8	UNIQUE	2
10118	DLPDYASVRK	98	388.21	3	33.32	1161.61	-4.9	UNIQUE	2
11127	LQDVEDYSVK	98	597.8	2	35.22	1193.59	-5.6	UNIQUE	2
15623	FMMDLEDYAK	98	647.277	2	43.45	1292.54	-2.6	UNIQUE	2
18336	YVDWQDYADK	98	651.29	2	48.38	1300.57	-6	UNIQUE	2
21374	FYDYPDYAFK	98	664.3	2	53.84	1326.59	-5.4	UNIQUE	2
22051	EVDLVDYAAK	98	561.292	2	55.07	1120.58	-5.9	UNIQUE	2
4462	VMMDQPDYAK	97	614.768	2	22.51	1227.53	-4.7	UNIQUE	2
6807	AGAYEDLAEK	97	533.262	2	26.92	1064.51	-4.2	UNIQUE	2
15450	ALQDLQDYAK	97	582.304	2	43.14	1162.6	-4.4	UNIQUE	2
17484	PDDLEDYSWK	97	633.783	2	46.85	1265.56	-4.5	UNIQUE	2
23483	YYDLPDYAFK	97	647.308	2	57.66	1292.61	-5.6	UNIQUE	2
26560	WGDLPDYSWK	97	633.298	2	63.21	1264.59	-5.3	UNIQUE	2
6587	DVHDYAFRPK	96	416.214	3	26.51	1245.63	-5.3	UNIQUE	2
8135	MLDKVDYSYK	96	426.211	3	29.45	1275.62	-4.3	UNIQUE	2
9204	HYDQDPYSFK	96	649.791	2	31.55	1297.57	-4.4	UNIQUE	2
10038	LMDFQDYAHK	96	428.2	3	33.17	1281.58	-3.1	UNIQUE	2
11131	FDYEDYARAK	96	426.201	3	35.22	1275.59	-6.1	UNIQUE	2
11208	LGDYADYAAK	96	543.264	2	35.36	1084.52	-5.5	UNIQUE	2
11661	KDLQDYAELK	96	611.325	2	36.23	1220.64	-3.7	UNIQUE	2
16143	YPYDVPDYAK	96	615.292	2	44.39	1228.58	-5.7	UNIQUE	2
6635	LVDMDMYAMK	95	632.273	2	26.6	1262.53	-3.1	UNIQUE	2
7781	APDMPDYAYK	95	593.263	2	28.77	1184.52	-4.1	UNIQUE	2
10984	GPDVEDYAVK	95	546.269	2	34.96	1090.53	-6.1	UNIQUE	2
19730	QTDLWDYAEK	95	634.298	2	50.89	1266.59	-5.3	UNIQUE	2
21258	FDVPYDAYYK	95	640.301	2	53.64	1278.59	-3.8	UNIQUE	2
12920	LADVPDYAGK	94	524.275	2	38.54	1046.54	-3.9	UNIQUE	2
13522	YMDLVDYSEK	94	639.286	2	39.64	1276.56	-5.6	UNIQUE	2
16571	VDLHYDADWK	94	420.869	3	45.16	1259.59	-6.6	UNIQUE	2
34426	WYPFLWYAMK	94	710.348	2	76.83	1418.68	-2.8	UNIQUE	2
18883	EDLPDYAFPK	93	597.293	2	49.36	1192.58	-3.8	UNIQUE	2
5295	MMDVADYSSK	92	589.244	2	24.07	1176.48	-4.8	UNIQUE	2
12431	LRDLEDYAQK	92	417.221	3	37.63	1248.65	-3.7	UNIQUE	2
15839	WQDMPDYAFK	92	658.29	2	43.84	1314.57	-3.3	UNIQUE	2
19884	LFDVEDDFSK	92	607.288	2	51.17	1212.57	-4.2	UNIQUE	2
5635	LMRDVPDYSK	91	413.543	3	24.7	1237.61	-3.7	UNIQUE	2
10791	LNWVDYAFNK	91	423.55	3	34.6	1267.63	-5.2	UNIQUE	2
11084	PWDKQDYSFK	91	438.213	3	35.14	1311.62	-5.5	UNIQUE	2
12624	HDLEMVAYYK	91	642.303	2	37.98	1282.6	-7.2	UNIQUE	2
18125	LNDLPDYAYK	91	605.805	2	48	1209.6	-5.7	UNIQUE	2
26561	ENDLPDYSWK	91	633.298	2	63.21	1264.57	6.6	UNIQUE	2
5440	MLDMDSYSAK	90	596.253	2	24.33	1190.49	-2.3	UNIQUE	2
7710	LDMPDYMAAK	90	593.265	2	28.63	1184.52	-4.7	UNIQUE	2
12551	VVDVNDYAYK	90	592.798	2	37.85	1183.59	-4.7	UNIQUE	2
15254	DKQDYAALFK	90	599.314	2	42.79	1196.62	-3.7	UNIQUE	2
28988	FYDLWDFSAK	90	645.808	2	67.52	1289.61	-5	UNIQUE	2
4159	LDRMTQQQYK	89	442.558	3	21.93	1324.66	-3.4	UNIQUE	2
7276	HLDDDFAYAK	88	597.282	2	27.81	1192.55	-1.8	UNIQUE	2
10243	HADMWDYADK	88	633.761	2	33.55	1265.51	-4.6	UNIQUE	2
40705	WPPFVGWWWK	88	694.355	2	87.37	1386.7	-4.9	UNIQUE	2
6459	KAMAYAEYFK	87	407.542	3	26.27	1219.61	-0.4	UNIQUE	2
10329	TAQYMPDSFK	87	601.78	2	33.71	1201.54	0.9	UNIQUE	2
11087	VEGDLPDYAK	87	553.277	2	35.15	1104.55	-4.9	UNIQUE	2
22168	VWDFPDYAAK	87	605.795	2	55.29	1209.58	-5	UNIQUE	2
40814	FHPFVWGWWK	87	694.857	2	87.54	1387.7	1.3	UNIQUE	2
9961	VFDHDSYEVK	86	413.198	3	33.02	1236.58	-3.6	UNIQUE	2
10197	MKKAMMPLDK	86	408.55	3	33.47	1222.62	2.9	UNIQUE	2
11198	LGDLMYDTDK	86	593.274	2	35.35	1184.54	-3.9	UNIQUE	2
13364	EFDLDHYATK	86	413.197	3	39.35	1236.58	-6.9	UNIQUE	2
18529	YFDVEADYAK	86	610.281	2	48.73	1218.56	-6.4	UNIQUE	2
23164	MLDVYDYAWK	86	659.808	2	57.08	1317.61	-3.1	UNIQUE	2
10205	HADWDMYADK	85	633.762	2	33.48	1265.51	-3.8	UNIQUE	2
10582	FHDDYAYNPK	85	423.527	3	34.19	1267.56	-3.4	UNIQUE	2
9312	FADFYASEFK	84	408.526	3	31.76	1222.57	-9	UNIQUE	2
7736	LDMPDMAAYK	83	593.264	2	28.69	1184.52	-5.4	UNIQUE	2
8470	KAMYDLYAFK	83	416.885	3	30.1	1247.64	-3.3	UNIQUE	2
13319	VFDHEYASVK	83	398.534	3	39.27	1192.59	-5.3	UNIQUE	2
8216	NEMLVDYAFK	82	410.203	3	29.61	1227.6	-6.1	UNIQUE	2
11066	PDAQDSFWSK	82	590.273	2	35.11	1178.54	-3.3	UNIQUE	2
21334	YFMDWPDFSK	82	675.792	2	53.77	1349.58	-3.5	UNIQUE	2
37123	LMPVARVNHK	82	388.569	3	81.46	1162.68	8.7	UNIQUE	2
4463	VMMNEDPYAK	81	614.768	2	22.51	1227.53	-4.7	UNIQUE	2
9438	TDVRDYADYK	81	415.533	3	32	1243.58	-5.2	UNIQUE	2
10115	PADLTTMQPK	81	558.786	2	33.31	1115.56	-5.6	UNIQUE	2
10461	AEFDMDPSFK	81	601.261	2	33.97	1200.51	-4.5	UNIQUE	2
17831	WDYDHQAFLK	81	441.212	3	47.47	1320.62	-8.7	UNIQUE	2
39087	FFGFFPFWMK	81	684.832	2	84.71	1367.65	-3.1	UNIQUE	2
10 nM HA epitope
Scan	Peptide	ALC (%)	m/z	z	RT	Mass	ppm	Uniqueness	Replicate
3965	MDMEDYAAMK	99	626.237	2	24	1250.46	-2.3	UNIQUE	1
4899	LADMEDYSSK	99	587.256	2	25.87	1172.5	-3.1	UNIQUE	1
5422	PVDMEDYAEK	99	606.264	2	26.9	1210.52	-2.9	UNIQUE	1
5967	ELDMHDYAVK	99	412.527	3	28	1234.57	-4.3	UNIQUE	1
6187	KGDLHDYAFK	99	398.207	3	28.46	1191.6	-5	UNIQUE	1
6619	LGDMPDYAAK	99	548.259	2	29.31	1094.51	-3.4	UNIQUE	1
6774	HDRVDYAAFK	99	407.542	3	29.61	1219.61	-4.8	UNIQUE	1
7135	LVDMMDYAMK	99	632.273	2	30.4	1262.53	-2.6	UNIQUE	1
7215	MLDMPDYANK	99	614.769	2	30.57	1227.53	-2.9	UNIQUE	1
7991	LDDMQDYAVK	99	606.78	2	32.21	1211.55	-3.3	UNIQUE	1
8321	PVPDMDPYAK	99	574.274	2	32.89	1146.54	-3.5	UNIQUE	1
8323	PEDLHDYSYK	99	422.53	3	32.9	1264.57	-4	UNIQUE	1
8523	FVQDMEDYAK	99	630.78	2	33.32	1259.55	-3.5	UNIQUE	1
8706	TWDRPDYADK	99	422.533	3	33.71	1264.58	-4.2	UNIQUE	1
8754	LPDVHDYSQK	99	400.87	3	33.82	1199.59	-5.2	UNIQUE	1
8823	TMLDMDPYAK	99	608.271	2	33.98	1214.53	-3.4	UNIQUE	1
8846	MPDVMDYAAK	99	586.258	2	34.04	1170.5	-2.4	UNIQUE	1
9096	DLHDYAHTLK	99	404.542	3	34.58	1210.61	-3.9	UNIQUE	1
9265	MADLMDYAGK	99	573.249	2	34.94	1144.49	-4.5	UNIQUE	1
9941	GMDVVDYAAK	99	542.258	2	36.38	1082.51	-4.4	UNIQUE	1
10080	PTDLQDYANK	99	582.285	2	36.67	1162.56	-6.1	UNIQUE	1
10256	FADLHDYSEK	99	408.526	3	37.04	1222.56	-4.7	UNIQUE	1
10502	FFDMKDYAEK	99	436.867	3	37.55	1307.59	-4.2	UNIQUE	1
10533	HDWQDYAAAK	99	602.279	2	37.62	1202.55	-3.3	UNIQUE	1
10576	PDLEDYAVKK	99	392.879	3	37.71	1175.62	-3	UNIQUE	1
10618	YFDKVDYAEK	99	426.209	3	37.8	1275.61	-5.5	UNIQUE	1
10680	HVDWKDYAEK	99	430.546	3	37.93	1288.62	-4.2	UNIQUE	1
10749	LEDVGDYAAK	99	540.27	2	38.07	1078.53	-4.2	UNIQUE	1
10751	MNDLPDYATK	99	591.774	2	38.08	1181.54	-3.7	UNIQUE	1
10808	GPDMEDYAFK	99	594.253	2	38.19	1186.5	-3.5	UNIQUE	1
10991	PADLPDYAQK	99	558.785	2	38.57	1115.56	-4.3	UNIQUE	1
11449	LTDVPDYASK	99	554.286	2	39.48	1106.56	-2.2	UNIQUE	1
11809	MDDDVEDYAK	99	608.243	2	40.2	1214.48	-4.4	UNIQUE	1
13008	WYMKFFVRAK	99	464.251	3	42.58	1389.74	-4.6	UNIQUE	1
13171	MMDHLDYAWK	99	447.528	3	42.9	1339.57	-4.6	UNIQUE	1
13717	YLDTHDYAFK	99	424.538	3	43.96	1270.6	-3.4	UNIQUE	1
13893	ADLQDYAAVK	99	546.786	2	44.31	1091.56	-3.6	UNIQUE	1
14480	HDLPDYAYYK	99	642.303	2	45.47	1282.6	-5.3	UNIQUE	1
15073	VFDLHDYASK	99	597.298	2	46.61	1192.59	-4.8	UNIQUE	1
15910	WDDFKDYADK	99	434.529	3	48.23	1300.57	-5.2	UNIQUE	1
16551	YEDLEDYAAK	99	608.278	2	49.47	1214.55	-3.5	UNIQUE	1
17195	DVHDYAHFWK	99	439.542	3	50.7	1315.61	-4.8	UNIQUE	1
17262	SPDLEDYAYK	99	600.281	2	50.84	1198.55	-3	UNIQUE	1
18096	FMMDLEDYAK	99	647.276	2	52.43	1292.54	-2.9	UNIQUE	1
19798	LTDLQDYSFK	99	614.812	2	55.68	1227.61	-4.1	UNIQUE	1
21066	YFDVEDYAAK	99	610.281	2	58.05	1218.56	-6	UNIQUE	1
23327	LMDLEDYAFK	99	630.3	2	62.37	1258.59	-4.4	UNIQUE	1
24293	WFWYTHPQFK	99	480.243	3	64.13	1437.7	6.6	UNIQUE	1
30597	FMLLFAVPGK	99	569.326	2	75.89	1136.64	-3.2	UNIQUE	1
30642	FYWWQYMMYK	99	788.841	2	75.98	1575.67	-0.1	UNIQUE	1
37375	WFDAQLLVFK	99	633.352	2	88.18	1264.7	-5.6	UNIQUE	1
44784	FFGFFPFWMK	99	684.832	2	100.6	1367.65	-3.1	UNIQUE	1
47001	WPPFVGWWWK	99	694.355	2	104.15	1386.7	-5	UNIQUE	1
6480	DGVMDYAAPK	98	541.251	2	29.04	1080.49	-3.4	UNIQUE	1
8113	MQRDLEDYAK	98	428.538	3	32.47	1282.6	-3.9	UNIQUE	1
8588	APDMPDYAYK	98	593.264	2	33.46	1184.52	-3.4	UNIQUE	1
11525	LDKPDYAQFK	98	408.55	3	39.63	1222.63	-5	UNIQUE	1
16626	DMLHDYAFYK	98	659.297	2	49.62	1316.59	-4.7	UNIQUE	1
19177	ADWRDYADLK	98	417.874	3	54.49	1250.6	-4.2	UNIQUE	1
28241	FFDLEDYVSK	98	631.306	2	71.52	1260.6	-4.1	UNIQUE	1
4509	VDMRDYSDVK	97	414.863	3	25.09	1241.57	-3.4	UNIQUE	1
5460	MMDVADYSSK	97	589.245	2	26.98	1176.48	-3.5	UNIQUE	1
6143	PDALHDYAEK	97	386.523	3	28.37	1156.55	-4.6	UNIQUE	1
11078	VFDVHDYSEK	97	413.198	3	38.74	1236.58	-4.7	UNIQUE	1
12544	LGDLMDYTDK	97	593.275	2	41.66	1184.54	-1.9	UNIQUE	1
23488	VDLEDYANFK	97	606.795	2	62.67	1211.58	-5.1	UNIQUE	1
4270	LDRMRDYVDK	96	442.557	3	24.62	1324.66	-4.9	UNIQUE	1
8835	YADAHDYAFK	96	400.519	3	34.01	1198.54	-5.2	UNIQUE	1
11326	LMDFQDYAHK	96	428.2	3	39.23	1281.58	-3.2	UNIQUE	1
22497	LFDVEDYGEK	95	607.288	2	60.8	1212.57	-4.7	UNIQUE	1
11366	TMTDLQDYAK	94	600.779	2	39.31	1199.55	-4.7	UNIQUE	1
3889	SHARWLSVRK	93	310.435	4	23.84	1237.72	-3.4	UNIQUE	1
6571	LPDHHDYYAK	93	419.87	3	29.21	1256.59	-3.5	UNIQUE	1
6872	MKFTDYAAFK	93	407.542	3	29.82	1219.61	-2.5	UNIQUE	1
10790	TDRVDYADYK	93	415.533	3	38.16	1243.58	-4.5	UNIQUE	1
18771	KAHHPFFHMK	93	432.224	3	53.72	1293.66	-2.7	UNIQUE	1
22789	LDYSRWFTWK	93	467.574	3	61.35	1399.7	-2.3	UNIQUE	1
48363	WFWTLWQPWK	93	738.881	2	106.32	1475.75	-1.9	UNIQUE	1
49410	YFFWLEFPFK	92	711.867	2	108.02	1421.72	1.4	UNIQUE	1
8012	GVWLEDYAMK	91	409.531	3	32.25	1225.58	-8.3	UNIQUE	1
10242	KMDVQDYASK	91	600.285	2	37.02	1198.57	-8	UNIQUE	1
12091	DTHDYAYWQK	91	663.296	2	40.75	1324.58	-4.1	UNIQUE	1
9236	YMDTDVYAEK	90	625.27	2	34.88	1248.53	-5.5	UNIQUE	1
11281	DLPDYAVRSK	90	581.812	2	39.14	1161.61	-3.8	UNIQUE	1
46150	YWWVLNHTWK	90	716.364	2	102.76	1430.72	-7.6	UNIQUE	1
8666	MKDPVDYAFK	89	410.204	3	33.63	1227.6	-4.8	UNIQUE	1
11321	EVPDYASRVK	89	388.211	3	39.22	1161.61	-3.3	UNIQUE	1
13807	LYDTHDFAYK	89	424.539	3	44.14	1270.6	-2.6	UNIQUE	1
48245	WFWMWFPWNK	89	771.855	2	106.14	1541.71	-7.2	UNIQUE	1
6270	GKVEHDYFAK	88	398.207	3	28.62	1191.6	-3.6	UNIQUE	1
6832	KDVHDYAYLK	88	417.554	3	29.74	1249.65	-3.8	UNIQUE	1
10748	WFGFKDYAEK	88	430.545	3	38.07	1288.62	-8.3	UNIQUE	1
11957	HTDVDAYAWK	88	602.79	2	40.49	1203.57	-1.8	UNIQUE	1
6887	PTDVMDYASK	87	571.261	2	29.85	1140.51	-3.2	UNIQUE	1
25186	FFDVYQDAYK	87	647.806	2	65.81	1293.6	-5.1	UNIQUE	1
13088	WYMKFFRAVK	86	464.251	3	42.74	1389.74	-5.3	UNIQUE	1
18342	WSWKAGRFFK	86	437.905	3	52.9	1310.7	-7.3	UNIQUE	1
45015	FWFKMNMPWK	86	707.351	2	100.96	1412.69	-1.1	UNIQUE	1
8668	NLMEVDYAFK	85	410.204	3	33.63	1227.6	-4.8	UNIQUE	1
11220	PEQDLDPYAK	85	587.788	2	39.02	1173.57	-4	UNIQUE	1
13090	MMDLHDYQEK	85	447.528	3	42.74	1339.55	7	UNIQUE	1
14852	MDLHDYADFK	85	635.28	2	46.18	1268.55	-3.9	UNIQUE	1
21124	PWDVQDFSYK	85	642.303	2	58.16	1282.6	-5.7	UNIQUE	1
29859	GWDLPDYWSK	85	633.298	2	74.5	1264.59	-5.6	UNIQUE	1
48246	WFWMWFHPYK	85	771.855	2	106.14	1541.71	-7.2	UNIQUE	1
6016	WNDLPDYAHK	84	419.87	3	28.11	1256.59	-4.1	UNIQUE	1
10360	FADLHTMMMK	84	408.526	3	37.26	1222.57	-7.9	UNIQUE	1
11527	LDKDPFSQFK	84	408.55	3	39.63	1222.63	-5	UNIQUE	1
16628	LDMHDYAFYK	84	439.868	3	49.62	1316.59	-4.1	UNIQUE	1
8408	VPPDMDYAPK	83	574.274	2	33.08	1146.54	-3.1	UNIQUE	1
9272	FDTDEMDYSK	83	633.25	2	34.96	1264.49	-4.8	UNIQUE	1
11365	LDPDYARVSK	83	581.813	2	39.31	1161.61	-2.4	UNIQUE	1
12290	STDLEDYMAK	83	594.263	2	41.16	1186.52	-5.4	UNIQUE	1
15114	VFDLHEGYSK	83	597.3	2	46.69	1192.59	-1.7	UNIQUE	1
15116	VFEHDYASVK	83	398.535	3	46.69	1192.59	-3.6	UNIQUE	1
22419	LFDVEDDFSK	83	607.288	2	60.65	1212.57	-3.3	UNIQUE	1
26324	YYDLFAYDPK	83	647.308	2	67.95	1292.61	-4.3	UNIQUE	1
5795	HWKNENYAAK	82	420.546	3	27.64	1258.62	-3.4	UNIQUE	1
8013	KAQQEDYAMK	82	409.531	3	32.25	1225.58	-5.1	UNIQUE	1
9567	WHMDDYSYMK	82	469.52	3	35.57	1405.54	-3.9	UNIQUE	1
10827	GPDMDEAYFK	82	594.252	2	38.23	1186.5	-5.3	UNIQUE	1
11079	VFDHDSYEVK	82	413.198	3	38.74	1236.58	-4.7	UNIQUE	1
12047	DFHDFSYNPK	82	634.785	2	40.67	1267.56	-5.2	UNIQUE	1
48127	WFFQTWFPWK	82	736.368	2	105.95	1470.72	-2.1	UNIQUE	1
5749	LNWTYMYAAK	81	420.546	3	27.55	1258.62	-0.1	UNIQUE	1
5954	KKSSKKKNMK	81	302.195	4	27.98	1204.74	6.7	UNIQUE	1
8359	WKVFEYYVWK	81	290.159	5	32.97	1445.75	5	UNIQUE	1
11338	PEQDLPDAYK	81	587.788	2	39.26	1173.57	-4.3	UNIQUE	1
21125	PWDQDVFSYK	81	642.303	2	58.16	1282.6	-5.7	UNIQUE	1
Scan	Peptide	ALC (%)	m/z	z	RT	Mass	ppm	Uniqueness	Replicate
3465	MDMEDYAAMK	99	626.235	2	21.17	1250.46	-5.3	UNIQUE	2
3965	LADMEDYSSK	99	587.255	2	22.57	1172.5	-4.7	UNIQUE	2
4353	PVDMEDYAEK	99	606.263	2	23.53	1210.52	-4.4	UNIQUE	2
4799	ELDMHDYAVK	99	412.527	3	24.62	1234.57	-6	UNIQUE	2
5110	DGVMDYAAPK	99	541.25	2	25.33	1080.49	-4.1	UNIQUE	2
5244	LGDMPDYAAK	99	548.259	2	25.63	1094.51	-3.6	UNIQUE	2
5612	MLDMPDYANK	99	614.768	2	26.46	1227.53	-3.4	UNIQUE	2
6106	LDDMQDYAVK	99	606.779	2	27.69	1211.55	-4.7	UNIQUE	2
6384	FVQDMEDYAK	99	630.779	2	28.36	1259.55	-4.6	UNIQUE	2
6403	TWDRPDYADK	99	422.533	3	28.41	1264.58	-5	UNIQUE	2
6494	APDMDPYAYK	99	593.264	2	28.61	1184.52	-3.7	UNIQUE	2
6657	MPDVMDYAAK	99	586.258	2	28.98	1170.5	-3.6	UNIQUE	2
6664	YADAHDYAFK	99	400.519	3	29	1198.54	-4.9	UNIQUE	2
7049	MADLMDYAGK	99	573.25	2	29.85	1144.49	-2.6	UNIQUE	2
7601	GMDVVDYAAK	99	542.258	2	31.08	1082.51	-4.5	UNIQUE	2
7603	PTDLQDYANK	99	582.285	2	31.09	1162.56	-4.5	UNIQUE	2
7722	FADLHDYSEK	99	408.526	3	31.35	1222.56	-4.9	UNIQUE	2
7838	FFDMKDYAEK	99	436.867	3	31.6	1307.59	-4.3	UNIQUE	2
7884	YFDKVDYAEK	99	426.21	3	31.7	1275.61	-5.1	UNIQUE	2
8085	LEDVGDYAAK	99	540.27	2	32.14	1078.53	-4.4	UNIQUE	2
8196	GPDMEDYAFK	99	594.252	2	32.38	1186.5	-5.2	UNIQUE	2
8312	PADLPDYAQK	99	558.785	2	32.63	1115.56	-4.4	UNIQUE	2
8351	FDMQDYAYMK	99	671.773	2	32.72	1341.54	-4.6	UNIQUE	2
8533	LTDVPDYASK	99	554.285	2	33.12	1106.56	-4.8	UNIQUE	2
8535	LDKPDYAQFK	99	408.55	3	33.12	1222.63	-6.3	UNIQUE	2
8586	MDDDVEDYAK	99	608.243	2	33.24	1214.48	-3.9	UNIQUE	2
9519	LGDLMDYSEK	99	593.273	2	35.31	1184.54	-5.4	UNIQUE	2
9683	MMDLHDYAWK	99	447.529	3	35.66	1339.57	-3.9	UNIQUE	2
10235	ADLQDYAAVK	99	546.785	2	36.86	1091.56	-5.1	UNIQUE	2
10792	ALDVPDYAGK	99	524.275	2	38.02	1046.54	-4	UNIQUE	2
11103	PVDWKDYAEK	99	417.21	3	38.68	1248.61	-4.9	UNIQUE	2
11106	WSDVEDYAAK	99	591.772	2	38.69	1181.54	-4.6	UNIQUE	2
11175	VFDLHDYASK	99	398.534	3	38.84	1192.59	-5.3	UNIQUE	2
11471	WDDFKDYADK	99	651.291	2	39.46	1300.57	-3.1	UNIQUE	2
11988	MEDFVDYADK	99	624.262	2	40.55	1246.52	-6.6	UNIQUE	2
12544	SPDLEDYAYK	99	600.281	2	41.71	1198.55	-2.9	UNIQUE	2
12884	ALQDLQDYAK	99	582.305	2	42.42	1162.6	-2	UNIQUE	2
13143	FMMDLEDYAK	99	647.275	2	42.99	1292.54	-5.2	UNIQUE	2
13883	ADWRDYADLK	99	417.873	3	44.55	1250.6	-5.5	UNIQUE	2
14697	LTDLQDYSFK	99	614.811	2	46.26	1227.61	-5.7	UNIQUE	2
15410	YVDWQDYADK	99	651.291	2	47.74	1300.57	-4.5	UNIQUE	2
15487	YFDVEDYAAK	99	610.283	2	47.9	1218.56	-4	UNIQUE	2
15525	PWDVQDYAYK	99	642.303	2	47.97	1282.6	-4.5	UNIQUE	2
17389	LMDLEDYAFK	99	630.299	2	51.87	1258.59	-4.8	UNIQUE	2
17473	VDLEDYANFK	99	606.795	2	52.05	1211.58	-4.9	UNIQUE	2
18563	WFWYTHPQFK	99	480.238	3	54.3	1437.7	-4.5	UNIQUE	2
21138	FFDLEDYSVK	99	631.306	2	59.62	1260.6	-4.9	UNIQUE	2
23157	YFWWQYMMYK	99	788.837	2	63.74	1575.67	-5.1	UNIQUE	2
12071	VYDVEDYSYK	98	640.293	2	40.71	1278.58	-5	UNIQUE	2
4866	PADLHDYAEK	97	386.523	3	24.77	1156.55	-4.4	UNIQUE	2
6714	TMLDMDPYAK	97	608.27	2	29.11	1214.53	-4.7	UNIQUE	2
7849	TPDVTDAYAK	97	540.27	2	31.63	1078.53	-3.5	UNIQUE	2
8469	NGDLEDYASK	97	555.754	2	32.97	1109.5	-4.3	UNIQUE	2
9402	WTDLPDYSHK	97	420.869	3	35.05	1259.59	-5.8	UNIQUE	2
13467	YPYDVDPYAK	97	615.294	2	43.68	1228.58	-2.5	UNIQUE	2
18450	LDDLVYDAAK	97	561.294	2	54.06	1120.58	-2.6	UNIQUE	2
27280	ETDWELLVFK	97	639.836	2	71.87	1277.67	-5.8	UNIQUE	2
6279	PVPDMDPYAK	96	574.274	2	28.1	1146.54	-4.2	UNIQUE	2
8150	MNDLDPYATK	96	591.774	2	32.28	1181.54	-4.1	UNIQUE	2
19716	YYDLDPYAFK	96	647.308	2	56.69	1292.61	-4.8	UNIQUE	2
3774	VDMRDYSDVK	95	414.862	3	22.07	1241.57	-5.8	UNIQUE	2
9294	VEGDLDPYAK	95	553.278	2	34.82	1104.55	-3.2	UNIQUE	2
4594	KQYHHDYAAK	94	420.545	3	24.15	1258.62	-6.2	UNIQUE	2
6715	MTLDMPDYAK	93	608.27	2	29.11	1214.53	-4.7	UNIQUE	2
7835	NLPFDYADYK	93	415.534	3	31.6	1243.59	-7.1	UNIQUE	2
11315	YMDLVDYSEK	93	639.287	2	39.14	1276.56	-3.7	UNIQUE	2
18803	FFDVQDYAYK	93	647.806	2	54.79	1293.6	-5	UNIQUE	2
9379	DMEDYAAFQK	92	616.764	2	35.01	1231.52	-3.9	UNIQUE	2
10589	HDLPDYAYYK	92	642.305	2	37.6	1282.6	-2.7	UNIQUE	2
9311	WSMKTHHAAK	91	399.207	3	34.86	1194.61	-7.2	UNIQUE	2
13968	DARWDYADLK	91	417.873	3	44.73	1250.6	-4.4	UNIQUE	2
34972	WPPFVGWWWK	91	694.357	2	86.53	1386.7	-2.8	UNIQUE	2
3744	KQMNDYSDVK	90	414.862	3	22	1241.57	-5	UNIQUE	2
6556	NLEFFDYAQK	89	425.211	3	28.76	1272.61	-2.8	UNIQUE	2
12008	YEDLEDAYAK	89	608.277	2	40.58	1214.55	-4.6	UNIQUE	2
4816	KAVMDHMMNK	87	412.527	3	24.66	1234.56	-1.3	UNIQUE	2
9348	KDFDYAAFQK	87	616.306	2	34.94	1230.6	-4.7	UNIQUE	2
9657	NDDLADEAYK	87	576.76	2	35.6	1151.51	-2.9	UNIQUE	2
13230	FMMDLYEDAK	87	647.276	2	43.17	1292.54	-2.9	UNIQUE	2
3168	PHHMPPFGVK	86	387.869	3	20.43	1160.59	-4.5	UNIQUE	2
4868	LEGPHDYAEK	86	386.523	3	24.78	1156.55	-4.4	UNIQUE	2
8149	LEDVGADYAK	86	540.269	2	32.28	1078.53	-4.9	UNIQUE	2
6761	MPVDDMYAAK	85	586.256	2	29.2	1170.5	-5.7	UNIQUE	2
18681	VWDFGYEPAK	85	605.795	2	54.54	1209.58	-6	UNIQUE	2
6796	KAMYSHMFAK	84	410.204	3	29.28	1227.59	0.5	UNIQUE	2
8309	VFDMNLDEQK	84	413.198	3	32.62	1236.58	-7.6	UNIQUE	2
7264	MADLMEGYGK	83	573.25	2	30.35	1144.49	-2.9	UNIQUE	2
7759	HDWNEYAAAK	83	602.278	2	31.43	1202.55	-4.2	UNIQUE	2
7836	TDQKNYADYK	83	415.534	3	31.6	1243.58	-3.7	UNIQUE	2
8417	PADLHGHGWK	83	558.785	2	32.86	1115.56	-6	UNIQUE	2
15209	LNDLDPYSFK	83	605.806	2	47.31	1209.6	-4.3	UNIQUE	2
18622	VWDFAEYGPK	83	605.796	2	54.42	1209.58	-4.1	UNIQUE	2
12009	YEDLEYDAAK	82	608.277	2	40.59	1214.55	-4.6	UNIQUE	2
18030	FYMDWPDYAK	82	675.792	2	53.21	1349.58	-3.5	UNIQUE	2
18718	VWDFEYAGPK	82	605.796	2	54.62	1209.58	-3.3	UNIQUE	2
9397	FDYEDYARAK	81	426.202	3	35.04	1275.59	-4.3	UNIQUE	2
100 nM HA epitope
Scan	Peptide	ALC (%)	m/z	z	RT	Mass	ppm	Uniqueness	Replicate
3412	MDMEDYAAMK	99	626.235	2	24.11	1250.46	-4.7	UNIQUE	1
3416	SHRWALSVRK	99	310.435	4	24.12	1237.72	-4.7	UNIQUE	1
4691	PVDEMDYAEK	99	606.264	2	26.99	1210.52	-3.4	UNIQUE	1
5776	LGDMPDYAAK	99	548.259	2	29.46	1094.51	-3.5	UNIQUE	1
7701	TWDRPDYADK	99	422.534	3	33.76	1264.58	-4	UNIQUE	1
11961	WYMKFFVRAK	99	464.251	3	42.95	1389.74	-4.4	UNIQUE	1
22958	WFWYTHPQFK	99	480.237	3	64.67	1437.7	-5.5	UNIQUE	1
28924	FMLLFAVPGK	99	569.326	2	76.13	1136.64	-3.5	UNIQUE	1
29079	YFWWQYMMYK	99	788.839	2	76.42	1575.67	-3.2	UNIQUE	1
29414	YWWFYQHFYK	99	522.92	3	77.04	1565.72	9.7	UNIQUE	1
35666	WFDAQLLVFK	99	633.352	2	88.35	1264.7	-4.9	UNIQUE	1
38135	LMLWFTVPFK	98	648.859	2	92.59	1295.71	-5.8	UNIQUE	1
27910	WLMQYWFEMK	97	746.838	2	74.19	1491.67	-4.4	UNIQUE	1
26852	WEWTVMLMPK	96	676.325	2	72.15	1350.65	-8.6	UNIQUE	1
37305	WYPFLWYAMK	96	710.347	2	91.2	1418.68	-4.1	UNIQUE	1
45180	LGNFWWDWWK	94	718.844	2	104.24	1435.68	-6	UNIQUE	1
15202	YEDLEDYAAK	93	608.278	2	49.49	1214.55	-2.9	UNIQUE	1
35429	WWPYLVMWMK	92	735.855	2	87.93	1469.7	-2.8	UNIQUE	1
38137	WYYWLPYMFK	90	756.361	2	92.6	1510.71	-1.8	UNIQUE	1
46362	WFWMWFPWNK	90	771.856	2	106.35	1541.71	-5.8	UNIQUE	1
23147	WFWYTYAQFK	89	480.238	3	65.02	1437.69	2.6	UNIQUE	1
18934	YWMMLTLNAK	88	651.32	2	56.85	1300.63	-4.5	UNIQUE	1
21337	LDYFRMLNWK	87	467.574	3	61.53	1399.71	-4.2	UNIQUE	1
34182	LAWFMFQMWK	87	709.844	2	85.75	1417.67	4.2	UNIQUE	1
37370	YWPFLWFMSK	87	710.347	2	91.3	1418.68	-3	UNIQUE	1
35512	WFFKMYGEWK	84	710.849	2	88.08	1419.68	2	UNIQUE	1
36547	FLPYYMMLFK	83	684.347	2	89.87	1366.68	-1.1	UNIQUE	1
39961	WSWWYGLMFK	82	709.845	2	95.58	1417.66	7.5	UNIQUE	1
19827	KWPMMMMRVK	81	451.564	3	58.58	1351.67	-3.8	UNIQUE	1
33945	KAWVMFWWYK	81	487.252	3	85.33	1458.73	5	UNIQUE	1
42117	WFFNLMMWWK	81	752.357	2	99.14	1502.7	0.4	UNIQUE	1
49592	WLSMDWWFLK	81	713.852	2	112.37	1425.69	-0.4	UNIQUE	1
Scan	Peptide	ALC (%)	m/z	z	RT	Mass	ppm	Uniqueness	Replicate
2472	MDMEDYAAMK	99	626.235	2	20.93	1250.46	-4.5	UNIQUE	2
2870	PVDMEDYAEK	99	606.264	2	23.17	1210.52	-3.1	UNIQUE	2
3880	TWDRPDYADK	99	422.533	3	27.89	1264.58	-4.9	UNIQUE	2
12700	YFDVEDYAAK	99	610.282	2	47.82	1218.56	-4.8	UNIQUE	2
14538	LMDLEDYAFK	99	630.299	2	51.71	1258.59	-5.5	UNIQUE	2
9102	YEDLEDYAAK	98	608.277	2	40.25	1214.55	-5.3	UNIQUE	2
5723	LTDVPDYASK	93	554.286	2	32.75	1106.56	-2.9	UNIQUE	2
3245	LGDMDPYAAK	99	548.258	2	25.12	1094.51	-4.1	UNIQUE	2
7328	EGLQDYAAVK	90	546.785	2	36.44	1091.56	-4.8	UNIQUE	2
15675	WFWYTHPQFK	99	480.238	3	54.11	1437.7	-4.8	UNIQUE	2
19460	WLMQYWFEMK	99	746.841	2	61.87	1491.67	-1	UNIQUE	2
20292	YFWWQYMMYK	99	788.837	2	63.52	1575.67	-5	UNIQUE	2
24523	ETDWELLVFK	99	639.837	2	71.42	1277.67	-5.2	UNIQUE	2
20687	FMLLFAVPGK	98	569.325	2	64.31	1136.64	-5.5	UNIQUE	2
15805	WFWTYHPKMK	94	480.238	3	54.38	1437.7	-5.9	UNIQUE	2
3434	AGAYEDLAEK	92	533.262	2	26	1064.51	-5	UNIQUE	2
23841	FMQWWTYYWK	89	769.358	2	70.22	1536.7	-0.3	UNIQUE	2
31295	RRQHKALPYK	88	432.595	3	83.54	1294.77	-7.8	UNIQUE	2
26783	WYPFLWYMSK	85	710.346	2	75.41	1418.68	-5.4	UNIQUE	2
20362	PFDQLALVFK	83	588.839	2	63.66	1175.67	-5.4	UNIQUE	2
31108	WYFWAPMWWK	83	758.36	2	83.21	1514.7	6.1	UNIQUE	2
100 nM Gypyeydwe
Scan	Peptide	ALC (%)	m/z	z	RT	Mass	ppm	Uniqueness	Replicate
3333	MDMEDYAAMK	99	626.236	2	23.97	1250.46	-4.2	UNIQUE	1
3599	RLDMRDYVDK	99	442.558	3	24.53	1324.66	-3.5	UNIQUE	1
3825	VDMRDYSDVK	99	414.863	3	25	1241.57	-4.3	UNIQUE	1
4098	LADMEDYSSK	99	587.256	2	25.58	1172.5	-3.1	UNIQUE	1
4584	PVDMEDYAEK	99	606.264	2	26.59	1210.52	-3.9	UNIQUE	1
4607	MMDVADYSSK	99	589.245	2	26.64	1176.48	-2.4	UNIQUE	1
5184	ELDMHDYAVK	99	412.527	3	27.87	1234.57	-4.4	UNIQUE	1
5722	LGDMPDYAAK	99	548.258	2	29.01	1094.51	-3.9	UNIQUE	1
5766	MMELRDYADK	99	434.863	3	29.1	1301.57	-4.5	UNIQUE	1
5772	GDVMDYAAPK	99	541.251	2	29.11	1080.49	-3.5	UNIQUE	1
5854	HDRVDYAAFK	99	407.542	3	29.29	1219.61	-5	UNIQUE	1
6132	LVDMMDYAMK	99	632.272	2	29.87	1262.53	-3.5	UNIQUE	1
6289	MLDMDPYANK	99	614.768	2	30.24	1227.53	-4.1	UNIQUE	1
7096	LDDMQDYAVK	99	606.779	2	31.92	1211.55	-4.2	UNIQUE	1
7334	PVPDMDPYAK	99	574.274	2	32.41	1146.54	-4.1	UNIQUE	1
7550	VMLDKVDYAK	99	399.548	3	32.86	1195.63	-4.5	UNIQUE	1
7561	FVQDMEDYAK	99	630.779	2	32.89	1259.55	-3.9	UNIQUE	1
7630	TWDRPDYADK	99	422.533	3	33.04	1264.58	-4.3	UNIQUE	1
7680	TEDLMDYSDK	99	616.259	2	33.15	1230.51	-3.8	UNIQUE	1
7845	TMLDMPDYAK	99	608.271	2	33.52	1214.53	-3.5	UNIQUE	1
7847	MPDVMDYAAK	99	586.258	2	33.53	1170.5	-3.8	UNIQUE	1
7934	MLDKVDYSYK	99	426.21	3	33.71	1275.62	-6.2	UNIQUE	1
8139	DLHDYAHTLK	99	404.542	3	34.16	1210.61	-3.6	UNIQUE	1
8242	FDTDMEDYSK	99	633.25	2	34.38	1264.49	-4.1	UNIQUE	1
8266	MADLMDYAGK	99	573.25	2	34.44	1144.49	-3.2	UNIQUE	1
9058	GMDVVDYAAK	99	542.258	2	36.09	1082.51	-4	UNIQUE	1
9151	PTDLQDYANK	99	582.285	2	36.28	1162.56	-5.2	UNIQUE	1
9298	FADLHDYSEK	99	408.526	3	36.57	1222.56	-4.5	UNIQUE	1
9466	HDWQDYAAAK	99	602.279	2	36.92	1202.55	-3.6	UNIQUE	1
9547	FFDMKDYAEK	99	436.867	3	37.09	1307.59	-5	UNIQUE	1
9624	HVDWKDYAEK	99	430.545	3	37.25	1288.62	-5.6	UNIQUE	1
9627	PDLEDYAVKK	99	392.878	3	37.26	1175.62	-4.8	UNIQUE	1
9653	YFDKVDYAEK	99	426.21	3	37.31	1275.61	-5.1	UNIQUE	1
9727	MNDLPDYATK	99	591.774	2	37.46	1181.54	-4.4	UNIQUE	1
9796	GPDMEDYAFK	99	594.253	2	37.6	1186.5	-3.8	UNIQUE	1
9825	LEDVGDYAAK	99	540.27	2	37.66	1078.53	-4.6	UNIQUE	1
10059	PADLPDYAQK	99	558.785	2	38.12	1115.56	-4.3	UNIQUE	1
10352	EVPDYASVRK	99	388.211	3	38.7	1161.61	-3.9	UNIQUE	1
10400	TMTDLQDYAK	99	600.779	2	38.79	1199.55	-5.2	UNIQUE	1
10514	FDMQDYAYMK	99	671.773	2	39.01	1341.54	-3.8	UNIQUE	1
10548	LTDVPDYASK	99	554.285	2	39.07	1106.56	-4.3	UNIQUE	1
10572	LDKPDYAQFK	99	408.551	3	39.12	1222.63	-3.3	UNIQUE	1
10879	MDDDVEDYAK	99	608.243	2	39.71	1214.48	-3.5	UNIQUE	1
11652	LGDLMDYSEK	99	593.274	2	41.2	1184.54	-4.8	UNIQUE	1
11822	PLVDVHDYAK	99	385.874	3	41.53	1154.61	-6.1	UNIQUE	1
12068	WYMKFFVRAK	99	464.251	3	42	1389.74	-4.6	UNIQUE	1
13041	ADLQDYAAVK	99	546.785	2	43.85	1091.56	-4.2	UNIQUE	1
15200	WDDFKDYADK	99	434.529	3	47.96	1300.57	-4.6	UNIQUE	1
16474	DVHDYAHFWK	99	439.541	3	50.33	1315.61	-5.4	UNIQUE	1
16979	ALQDLQDYAK	99	582.303	2	51.29	1162.6	-5.1	UNIQUE	1
17398	FMMDLEDYAK	99	647.274	2	52.07	1292.54	-6	UNIQUE	1
19173	LTDLQDYSFK	99	614.812	2	55.37	1227.61	-2.5	UNIQUE	1
22794	LMDLEDYAFK	99	630.299	2	62.13	1258.59	-6	UNIQUE	1
23776	WFWYTHPQFK	99	480.237	3	63.94	1437.7	-5.4	UNIQUE	1
29006	WLMQYWFEMK	99	746.838	2	73.61	1491.67	-4.6	UNIQUE	1
30018	FMLLFAVPGK	99	569.324	2	75.48	1136.64	-6.8	UNIQUE	1
30143	YFWWQYMMYK	99	788.841	2	75.71	1575.67	-1	UNIQUE	1
36923	WFDAQLLVFK	99	633.353	2	87.92	1264.7	-4.7	UNIQUE	1
3101	PHHPPMFGVK	98	387.87	3	23.49	1160.59	-3.7	UNIQUE	1
5417	KGDHLDYAFK	98	398.206	3	28.38	1191.6	-5.1	UNIQUE	1
6020	PTDVDMYASK	98	571.261	2	29.65	1140.51	-4	UNIQUE	1
9322	HYDQDPYSFK	98	649.791	2	36.62	1297.57	-3.9	UNIQUE	1
12427	KDLQDYAELK	98	611.327	2	42.67	1220.64	-1.4	UNIQUE	1
13745	HDLDPYAYYK	98	642.304	2	45.22	1282.6	-4.1	UNIQUE	1
14334	VFDLHDAYSK	98	398.536	3	46.32	1192.59	-1.6	UNIQUE	1
16607	SPDLEDYAYK	98	600.28	2	50.59	1198.55	-4.2	UNIQUE	1
18558	ADWRDYADLK	98	417.873	3	54.24	1250.6	-5.5	UNIQUE	1
46398	WPPFVGWWWK	98	694.357	2	103.69	1386.7	-1.5	UNIQUE	1
8224	DLHDNEQTLK	97	404.542	3	34.35	1210.59	7.6	UNIQUE	1
14500	PVDWKDYAEK	97	417.21	3	46.65	1248.61	-4.6	UNIQUE	1
15857	YEDLEDYAAK	97	608.278	2	49.18	1214.55	-3.7	UNIQUE	1
30510	WYVLFTVTMK	97	651.847	2	76.39	1301.68	-3.3	UNIQUE	1
7594	APDMDPYAYK	96	593.264	2	32.96	1184.52	-3.3	UNIQUE	1
11876	DMEDYAAFQK	96	616.763	2	41.64	1231.52	-5.7	UNIQUE	1
17897	YPYDVPDYAK	96	615.292	2	53	1228.58	-6.1	UNIQUE	1
51665	FFWPWWLTFK	96	728.882	2	112.16	1455.75	0.4	UNIQUE	1
7227	QMRDLEDYAK	95	428.538	3	32.19	1282.6	-4.4	UNIQUE	1
10797	AEFDMPDYAK	95	601.261	2	39.56	1200.51	-3.1	UNIQUE	1
45569	WMWNLQFFFK	95	731.356	2	102.39	1460.71	-5.9	UNIQUE	1
48135	FMTFLLDWFK	95	681.848	2	106.43	1361.68	-1.6	UNIQUE	1
5278	PADLHDYAEK	94	386.523	3	28.07	1156.55	-4.4	UNIQUE	1
16437	FMLDRDYAAK	94	415.539	3	50.26	1243.6	-4.4	UNIQUE	1
27402	KMLDLADSFK	94	591.809	2	70.65	1181.61	-7.1	UNIQUE	1
15858	YEDLYEDAAK	93	608.278	2	49.18	1214.55	-3.7	UNIQUE	1
9388	YDVVWYSESK	92	425.537	3	36.77	1273.6	-6.9	UNIQUE	1
12271	MMDLHDYAWK	92	447.528	3	42.38	1339.57	-5.1	UNIQUE	1
44549	LFSFLQTVLK	91	597.863	2	100.77	1193.72	-4.6	UNIQUE	1
7475	LDMPDYGMTK	90	593.264	2	32.7	1184.52	-5.8	UNIQUE	1
7512	LDMPDMAAYK	90	593.264	2	32.78	1184.52	-5.7	UNIQUE	1
9263	FQDVQDYGTK	90	600.286	2	36.5	1198.56	-3.4	UNIQUE	1
15689	EMDFVDYADK	90	624.263	2	48.86	1246.52	-5.2	UNIQUE	1
39819	PPYKKLWNHK	90	437.255	3	92.95	1308.75	-2.1	UNIQUE	1
6991	HLSDMVDYAK	89	597.282	2	31.7	1192.55	-4.2	UNIQUE	1
17978	YPYDVDPSFK	89	615.291	2	53.15	1228.58	-7.5	UNIQUE	1
47530	FWWMWFHYPK	89	771.86	2	105.46	1541.71	-0.5	UNIQUE	1
4938	HWNKQDYAAK	88	420.545	3	27.34	1258.62	-5.3	UNIQUE	1
5317	KGDLHDYFAK	88	398.207	3	28.17	1191.6	-3.8	UNIQUE	1
9303	FAFADYSEFK	88	408.526	3	36.58	1222.57	-8	UNIQUE	1
10634	HADMWDYADK	88	633.761	2	39.24	1265.51	-4.2	UNIQUE	1
11404	TSDLEDAYMK	88	594.263	2	40.72	1186.52	-5.8	UNIQUE	1
13791	HDLPDFSYYK	88	642.304	2	45.3	1282.6	-2.9	UNIQUE	1
4941	HDMEDYANLK	87	417.518	3	27.35	1249.54	-5.5	UNIQUE	1
27984	WEWTVMLPMK	87	676.327	2	71.73	1350.65	-5.5	UNIQUE	1
7635	KAMYDVPMMK	86	410.204	3	33.05	1227.58	7.3	UNIQUE	1
17606	KMRANDFRFK	86	437.905	3	52.46	1310.7	-6.6	UNIQUE	1
12870	YLDTHHPMMK	85	424.538	3	43.51	1270.6	-1.9	UNIQUE	1
7591	MKVPDDYAFK	84	410.204	3	32.95	1227.6	-3.7	UNIQUE	1
15241	LHDDEWDSFK	84	645.789	2	48.03	1289.57	-3.8	UNIQUE	1
38871	TFRNRKGPYK	84	422.579	3	91.33	1264.72	0.4	UNIQUE	1
8553	WMADEDMYSK	83	653.754	2	35.03	1305.5	-5.7	UNIQUE	1
12030	LGDLMDDYTK	83	593.274	2	41.93	1184.54	-3.9	UNIQUE	1
15690	MEDFVDAYDK	83	624.263	2	48.87	1246.52	-5.2	UNIQUE	1
16065	DMLHDYAFYK	83	659.298	2	49.57	1316.59	-4.1	UNIQUE	1
25718	YYDLPYDAFK	83	647.306	2	67.56	1292.61	-8.1	UNIQUE	1
47881	LPVFWLNLLK	83	621.39	2	106.03	1240.77	-3.7	UNIQUE	1
51976	FNFWWWPWLK	83	754.885	2	112.73	1507.76	0.6	UNIQUE	1
6200	KAEMMDYAMK	82	632.773	2	30.02	1263.53	1.6	UNIQUE	1
16024	MDEHVYAFYK	82	439.867	3	49.5	1316.59	-5.9	UNIQUE	1
5707	LWYHDQGDPK	81	419.871	3	28.98	1256.59	-3	UNIQUE	1
10849	AEFDMDYPAK	81	601.261	2	39.66	1200.51	-4.1	UNIQUE	1
11061	HTLDDGYAWK	81	602.788	2	40.05	1203.57	-5.3	UNIQUE	1
17607	WSWKAWHALK	81	437.905	3	52.46	1310.7	-7.2	UNIQUE	1
Scan	Peptide	ALC (%)	m/z	z	RT	Mass	ppm	Uniqueness	Replicate
2306	MDMEDYAAMK	99	626.235	2	20.7	1250.46	-4.8	UNIQUE	2
2459	VDMRDYSDVK	99	414.862	3	21.52	1241.57	-5.3	UNIQUE	2
2585	LADMEDYSSK	99	587.256	2	22.04	1172.5	-4.5	UNIQUE	2
2763	PVDMEDYAEK	99	606.263	2	23.01	1210.52	-4.5	UNIQUE	2
2773	MMDVADYSSK	99	589.244	2	23.04	1176.48	-4.2	UNIQUE	2
2964	LMRDVPDYSK	99	413.544	3	23.83	1237.61	-2.7	UNIQUE	2
3035	ELDMHDYAVK	99	412.527	3	24.09	1234.57	-5	UNIQUE	2
3171	GKDLHDYAFK	99	398.207	3	24.61	1191.6	-5	UNIQUE	2
3209	VDKEDYAMLK	99	409.539	3	24.73	1225.6	-4.6	UNIQUE	2
3235	GDVMDYAAPK	99	541.251	2	24.8	1080.49	-3.9	UNIQUE	2
3258	MMELRDYADK	99	434.863	3	24.86	1301.57	-4.6	UNIQUE	2
3323	LGDMPDYAAK	99	548.258	2	25.03	1094.51	-5	UNIQUE	2
3394	DHRVDYAAFK	99	407.542	3	25.27	1219.61	-4.9	UNIQUE	2
3467	LVDMMDYAMK	99	632.272	2	25.58	1262.53	-4.4	UNIQUE	2
3549	MLDMPDYANK	99	614.768	2	25.85	1227.53	-4.9	UNIQUE	2
3554	FMDTSDYADK	99	604.247	2	25.87	1206.49	-5.4	UNIQUE	2
3879	LDDMQDYAVK	99	606.779	2	27.09	1211.55	-5	UNIQUE	2
3918	RADLEDYAMK	99	409.53	3	27.21	1225.58	-6	UNIQUE	2
4041	PVPDMPDYAK	99	574.274	2	27.55	1146.54	-4.2	UNIQUE	2
4043	PEDLHDYSYK	99	422.529	3	27.55	1264.57	-5.2	UNIQUE	2
4103	FVQDMEDYAK	99	630.779	2	27.73	1259.55	-5.2	UNIQUE	2
4325	MPDVMDYAAK	99	586.257	2	28.34	1170.5	-4.6	UNIQUE	2
4339	YADAHDYAFK	99	400.519	3	28.38	1198.54	-4.2	UNIQUE	2
4360	MPDKVDYAFK	99	410.204	3	28.43	1227.6	-4.3	UNIQUE	2
4369	TMLDMPDYAK	99	608.27	2	28.45	1214.53	-3.9	UNIQUE	2
4396	MLDKVDYSYK	99	426.211	3	28.52	1275.62	-4.3	UNIQUE	2
4413	FDTDMEDYSK	99	633.25	2	28.56	1264.49	-4.5	UNIQUE	2
4516	YMDTVDYAEK	99	625.271	2	28.86	1248.53	-4.3	UNIQUE	2
4630	MADLMDYAGK	99	573.25	2	29.17	1144.49	-4.1	UNIQUE	2
5072	GMDVVDYAAK	99	542.258	2	30.36	1082.51	-4.1	UNIQUE	2
5117	PTDLQDYANK	99	582.286	2	30.46	1162.56	-3.2	UNIQUE	2
5226	FADLHDYSEK	99	408.526	3	30.72	1222.56	-4.9	UNIQUE	2
5339	FFDMKDYAEK	99	436.867	3	30.99	1307.59	-5.1	UNIQUE	2
5376	YFDKVDYAEK	99	426.21	3	31.08	1275.61	-4.9	UNIQUE	2
5534	LEDVGDYAAK	99	540.27	2	31.46	1078.53	-4.1	UNIQUE	2
5544	MNDLPDYATK	99	591.774	2	31.48	1181.54	-3.5	UNIQUE	2
5607	GPDMEDYAFK	99	594.253	2	31.63	1186.5	-3.7	UNIQUE	2
5740	PADLPDYAQK	99	558.785	2	31.94	1115.56	-4.4	UNIQUE	2
5768	VFDVHDYSEK	99	413.198	3	32	1236.58	-4.6	UNIQUE	2
5807	FDMQDYAYMK	99	671.774	2	32.09	1341.54	-2.7	UNIQUE	2
5867	LMDFQDYAHK	99	428.199	3	32.22	1281.58	-4.7	UNIQUE	2
5965	LDKPDYAQFK	99	408.55	3	32.46	1222.63	-5.1	UNIQUE	2
5968	LTDVPDYASK	99	554.285	2	32.47	1106.56	-5.1	UNIQUE	2
6039	MDDDVEDYAK	99	608.244	2	32.62	1214.48	-3	UNIQUE	2
6090	DLEDYASTMK	99	594.263	2	32.74	1186.52	-4.4	UNIQUE	2
6472	STDLEDYAMK	99	594.264	2	33.61	1186.52	-4	UNIQUE	2
6690	LGDLMDYSEK	99	593.274	2	34.12	1184.54	-4.7	UNIQUE	2
6739	DMEDYAAFQK	99	616.764	2	34.22	1231.52	-4.3	UNIQUE	2
6779	FDYEDYAARK	99	426.202	3	34.31	1275.59	-4.2	UNIQUE	2
6922	PLVDVHDYAK	99	385.875	3	34.62	1154.61	-4.7	UNIQUE	2
6962	NDDLADYAEK	99	576.759	2	34.71	1151.51	-4.7	UNIQUE	2
7040	MMDLHDYAWK	99	447.528	3	34.88	1339.57	-5.2	UNIQUE	2
7531	YLDTHDYAFK	99	424.538	3	35.94	1270.6	-4.1	UNIQUE	2
7615	ADLQDYAAVK	99	546.786	2	36.12	1091.56	-3.9	UNIQUE	2
8154	ALDVPDYAGK	99	524.275	2	37.25	1046.54	-4.6	UNIQUE	2
8533	PVDWKDYAEK	99	417.21	3	38.06	1248.61	-4.4	UNIQUE	2
8578	VFDLHDYASK	99	398.535	3	38.15	1192.59	-4.7	UNIQUE	2
8905	WDDFKDYADK	99	434.529	3	38.83	1300.57	-4.6	UNIQUE	2
9086	EPDVQDYSFK	99	613.787	2	39.21	1225.56	-1.9	UNIQUE	2
9408	YEDLEDYAAK	99	608.277	2	39.88	1214.55	-5.3	UNIQUE	2
9416	MEDFVDYADK	99	624.264	2	39.89	1246.52	-3	UNIQUE	2
9986	SPDLEDYAYK	99	600.281	2	41.11	1198.55	-2.3	UNIQUE	2
10039	DVHDYAHFWK	99	439.543	3	41.23	1315.61	-2.3	UNIQUE	2
10308	ALQDLQDYAK	99	582.304	2	41.78	1162.6	-3.6	UNIQUE	2
10545	FMMDLEDYAK	99	647.276	2	42.27	1292.54	-2.9	UNIQUE	2
10971	YPYDVPDYAK	99	615.293	2	43.14	1228.58	-4.8	UNIQUE	2
11413	ADWRDYADLK	99	417.873	3	44.03	1250.6	-4.8	UNIQUE	2
12700	LNDLPDYSFK	99	605.806	2	46.67	1209.6	-4.5	UNIQUE	2
12981	YVDWQDYADK	99	651.291	2	47.25	1300.57	-4.3	UNIQUE	2
12998	YFDVEDYAAK	99	610.282	2	47.28	1218.56	-4.9	UNIQUE	2
14135	LFDVEDYADK	99	607.288	2	49.65	1212.57	-4.8	UNIQUE	2
14950	LMDLEDYAFK	99	630.3	2	51.34	1258.59	-4.2	UNIQUE	2
15059	VDLEDYANFK	99	606.796	2	51.56	1211.58	-4.1	UNIQUE	2
16079	WFWYTHPQFK	99	480.238	3	53.63	1437.7	-4.1	UNIQUE	2
16251	FFDVQDYAYK	99	647.806	2	53.98	1293.6	-4.9	UNIQUE	2
17246	YYDLPDYAFK	99	647.309	2	56.03	1292.61	-3.8	UNIQUE	2
18748	FFDLEDYSVK	99	631.306	2	59.02	1260.6	-4.3	UNIQUE	2
19802	EFDLADYSWK	99	636.796	2	61.12	1271.58	-4.1	UNIQUE	2
20826	YFWWQYMMYK	99	788.837	2	63.13	1575.67	-5.6	UNIQUE	2
25868	WFDAQLLVFK	99	633.353	2	72.64	1264.7	-4.4	UNIQUE	2
2855	FVDTHDYASK	98	394.522	3	23.4	1180.55	-6	UNIQUE	2
3088	PADHLDYAEK	98	386.523	3	24.26	1156.55	-4.5	UNIQUE	2
3306	PTDVMDYASK	98	571.261	2	24.99	1140.51	-4.5	UNIQUE	2
3489	DVHDYAFRPK	98	416.213	3	25.67	1245.63	-6	UNIQUE	2
4197	VMLDKVDYAK	98	399.547	3	28	1195.63	-5.7	UNIQUE	2
4221	MLDKFDYAQK	98	425.211	3	28.06	1272.62	-4.1	UNIQUE	2
4939	TEDVQDYAVK	98	583.785	2	29.98	1165.56	-4.6	UNIQUE	2
5873	PEQDLPDYAK	98	587.788	2	32.24	1173.57	-4.2	UNIQUE	2
5973	TMTDLQDYAK	98	600.78	2	32.48	1199.55	-3.9	UNIQUE	2
6674	VEGDLPDYAK	98	553.278	2	34.08	1104.55	-4.2	UNIQUE	2
7199	KDLQDYAELK	98	407.885	3	35.22	1220.64	-4.5	UNIQUE	2
7950	HDLDPYAYYK	98	642.304	2	36.83	1282.6	-4.1	UNIQUE	2
9558	VYDVEDYSYK	98	640.292	2	40.19	1278.58	-5.7	UNIQUE	2
12520	YFDVADYASK	98	589.277	2	46.32	1176.55	-5.4	UNIQUE	2
15426	FDVPDYAYYK	98	640.301	2	52.32	1278.59	-3.5	UNIQUE	2
15460	YFMDWPDYAK	98	675.791	2	52.38	1349.58	-5.3	UNIQUE	2
21202	FMLLFAVPGK	98	569.325	2	63.86	1136.64	-5	UNIQUE	2
2139	YNDMRDYAEK	97	440.526	3	19.81	1318.56	-4.5	UNIQUE	2
3953	WYDQFDYSDK	97	455.862	3	27.3	1364.57	-2.5	UNIQUE	2
5336	TPDVTDYAAK	97	540.271	2	30.98	1078.53	-2.5	UNIQUE	2
5499	PDLEDYAVKK	97	392.878	3	31.37	1175.62	-4.4	UNIQUE	2
5875	GNDLEDYASK	97	555.754	2	32.24	1109.5	-4.8	UNIQUE	2
5909	EVPDYASVRK	97	388.21	3	32.33	1161.61	-4.4	UNIQUE	2
6582	GPDVEDYAVK	97	546.27	2	33.86	1090.53	-4.3	UNIQUE	2
9602	SLDLPDYSSK	97	562.282	2	40.27	1122.56	-6.1	UNIQUE	2
13112	PWDVQDYAYK	97	642.302	2	47.51	1282.6	-6.7	UNIQUE	2
2400	LRDMRDYVDK	96	442.557	3	21.15	1324.66	-5	UNIQUE	2
2506	LMDQMDYSEK	96	645.768	2	21.69	1289.53	-3.8	UNIQUE	2
3501	PVDVPDYSHK	96	385.863	3	25.71	1154.57	-4.5	UNIQUE	2
5243	HDWQDYAAAK	96	602.279	2	30.76	1202.55	-3.7	UNIQUE	2
5366	TDVRDYADYK	96	415.533	3	31.06	1243.58	-4.2	UNIQUE	2
6885	NDLHYDSYLK	96	422.873	3	34.54	1265.6	-4.7	UNIQUE	2
8741	YMDLVDYSEK	96	639.285	2	38.5	1276.56	-6.3	UNIQUE	2
2489	VMMDQPDYAK	95	614.768	2	21.62	1227.53	-4.9	UNIQUE	2
3907	FESDMQDYAK	95	624.762	2	27.18	1247.51	-3.1	UNIQUE	2
6541	SMDLEDYAMK	95	617.258	2	33.77	1232.51	-2.9	UNIQUE	2
10889	FWNDEADSFK	95	629.278	2	42.97	1256.55	-3.1	UNIQUE	2
16365	YLDWADYAEK	95	636.795	2	54.21	1271.58	-5.2	UNIQUE	2
2606	LNDMADYAGK	94	556.752	2	22.13	1111.5	-6.2	UNIQUE	2
2991	FSQDMEDYSK	94	632.758	2	23.95	1263.51	-4.8	UNIQUE	2
3976	QMRDLEDYAK	94	428.538	3	27.37	1282.6	-4.6	UNIQUE	2
5967	KDPLDYAQFK	94	408.55	3	32.46	1222.63	-5.1	UNIQUE	2
6137	EAFDMPDYAK	94	601.261	2	32.84	1200.51	-4.2	UNIQUE	2
9720	MDHLDYAFYK	94	439.867	3	40.51	1316.59	-6	UNIQUE	2
10650	WQDMPDYAFK	94	658.29	2	42.47	1314.57	-4.3	UNIQUE	2
12195	LTDLQDYYAK	94	614.811	2	45.65	1227.61	-4.9	UNIQUE	2
19276	FDFDLDPYSK	94	623.29	2	60.06	1244.57	-5.1	UNIQUE	2
20830	PFDAQLLVFK	94	588.839	2	63.13	1175.67	-5	UNIQUE	2
6731	LQDVEDYSVK	93	597.801	2	34.2	1193.59	-4.4	UNIQUE	2
6733	PWDKQDYSFK	93	438.214	3	34.21	1311.62	-4.7	UNIQUE	2
7458	DLHDYADLSK	93	588.286	2	35.78	1174.56	-3.6	UNIQUE	2
12403	TTWDVEDYAK	93	613.785	2	46.09	1225.56	-4.9	UNIQUE	2
24963	ETDWELLVFK	93	639.837	2	70.98	1277.67	-5.5	UNIQUE	2
6787	WTDLPDYSHK	92	420.87	3	34.33	1259.59	-5.5	UNIQUE	2
7948	VVDVNDYAYK	92	592.798	2	36.83	1183.59	-4.1	UNIQUE	2
8214	VDLQDYATAK	92	561.79	2	37.37	1121.57	-5.6	UNIQUE	2
8536	WSDVEDYAAK	92	591.772	2	38.06	1181.54	-4.2	UNIQUE	2
11626	YDYDLPDSYK	92	639.285	2	44.46	1276.56	-4.4	UNIQUE	2
13574	LFNLAMEVQK	92	604.327	2	48.47	1206.64	-2.1	UNIQUE	2
3921	EFSDMDQYAK	91	624.76	2	27.21	1247.51	-5.8	UNIQUE	2
4367	ETDLMDYSDK	91	616.258	2	28.45	1230.51	-4.6	UNIQUE	2
4389	NLEFVDYSYK	91	426.211	3	28.5	1275.61	-1.4	UNIQUE	2
4826	DSLADYAGMK	91	543.248	2	29.67	1084.49	-4.4	UNIQUE	2
5129	KMDVQDYTGK	91	600.286	2	30.49	1198.57	-5.7	UNIQUE	2
5500	EVEPDYAVKK	91	392.878	3	31.37	1175.62	-4.4	UNIQUE	2
6401	TPDLTDYSEK	91	584.278	2	33.45	1166.55	-3.1	UNIQUE	2
3014	YHDLPDYAHK	90	419.87	3	24.03	1256.59	-5.3	UNIQUE	2
6542	SMDLEGEYMK	90	617.258	2	33.77	1232.51	-2.9	UNIQUE	2
10137	DVHSFDHWFK	90	439.543	3	41.42	1315.61	-1.1	UNIQUE	2
3415	KEHEAYAYLK	89	417.554	3	25.39	1249.65	-3.9	UNIQUE	2
3932	GVWLEDYAMK	89	409.531	3	27.24	1225.58	-8.4	UNIQUE	2
4379	YADAHDAFYK	89	400.519	3	28.48	1198.54	-4.3	UNIQUE	2
8028	HDLPDSFYYK	89	642.304	2	36.99	1282.6	-3.2	UNIQUE	2
2871	FVSEHDYGTK	88	394.522	3	23.45	1180.55	-5.7	UNIQUE	2
4125	ADLADYAEHK	88	377.85	3	27.79	1130.54	-6.3	UNIQUE	2
4133	APDMPDYAYK	88	593.265	2	27.82	1184.52	-2.1	UNIQUE	2
7204	NLDVPDYSSK	88	568.78	2	35.24	1135.55	-4.8	UNIQUE	2
10651	WQDMLMDAFK	88	658.29	2	42.48	1314.57	-6.9	UNIQUE	2
3431	KFFGDYAYLK	87	417.554	3	25.45	1249.65	-7.5	UNIQUE	2
5910	VEPDYASRVK	87	388.21	3	32.33	1161.61	-4.4	UNIQUE	2
6001	HADMWDYADK	87	633.761	2	32.54	1265.51	-4.6	UNIQUE	2
9448	EMDFVDFSDK	87	624.263	2	39.96	1246.52	-5	UNIQUE	2
11040	LDADYASLDK	87	555.275	2	43.27	1108.54	-4.4	UNIQUE	2
2558	DRMPDYSAVK	86	399.527	3	21.89	1195.57	-3.9	UNIQUE	2
3147	DHWQDYAAHK	86	423.862	3	24.53	1268.57	-4	UNIQUE	2
3269	HLADADEYAK	86	566.271	2	24.89	1130.54	-6.8	UNIQUE	2
3789	HLSDMDVYAK	86	597.282	2	26.78	1192.55	-4.1	UNIQUE	2
6609	SSAHAHRHDK	86	382.195	3	33.93	1143.56	-1.7	UNIQUE	2
7952	FADAYDPAYK	86	580.272	2	36.83	1158.53	-4.3	UNIQUE	2
34059	PLVFLLYHLK	86	621.388	2	87.49	1240.77	-5.9	UNIQUE	2
2948	HDMEDYANLK	85	417.518	3	23.76	1249.54	-5.5	UNIQUE	2
3185	KGDHLDYAFK	85	398.207	3	24.65	1191.6	-4.6	UNIQUE	2
3325	PTDVDMAYSK	85	571.26	2	25.04	1140.51	-5.3	UNIQUE	2
9762	SADVFDYADK	85	565.26	2	40.6	1128.51	-3.1	UNIQUE	2
11673	YDYDLSDMLK	85	639.286	2	44.55	1276.56	-5.6	UNIQUE	2
18591	FQLDLGEFSK	85	591.809	2	58.72	1181.61	-3.6	UNIQUE	2
2932	HDDMEYANLK	84	625.775	2	23.71	1249.54	-3.8	UNIQUE	2
3502	DPVVPDYSHK	84	385.863	3	25.71	1154.57	-4.5	UNIQUE	2
3862	DHLMDYAVQK	84	412.199	3	27.03	1233.58	-3.9	UNIQUE	2
4366	MPDVDMAYAK	84	586.257	2	28.45	1170.5	-4	UNIQUE	2
4600	MPVDDMYAAK	84	586.257	2	29.09	1170.5	-4.7	UNIQUE	2
5216	YDVVWYSESK	84	425.536	3	30.7	1273.6	-9.5	UNIQUE	2
5342	TDNKQYADYK	84	415.533	3	31	1243.58	-5.6	UNIQUE	2
10568	DSVMEVADFK	84	578.266	2	42.31	1154.53	-8.9	UNIQUE	2
3030	HTFDEMGYAK	83	607.267	2	24.08	1212.52	-3	UNIQUE	2
4322	LPDGYQYAFK	83	400.87	3	28.33	1199.6	-8.7	UNIQUE	2
4589	DLHDYAHTLK	83	303.658	4	29.06	1210.61	-4.5	UNIQUE	2
6171	AEFDMDPYAK	83	601.26	2	32.91	1200.51	-4.9	UNIQUE	2
14243	ENFPDYADFK	83	622.779	2	49.86	1243.55	-5.6	UNIQUE	2
15507	FYMDWMVEAK	83	675.793	2	52.47	1349.58	-5.2	UNIQUE	2
16211	WDTDVEDFSK	83	620.776	2	53.9	1239.54	-2.7	UNIQUE	2
2849	MLDMDSYSAK	82	596.252	2	23.38	1190.49	-4.2	UNIQUE	2
3542	MLDMDYPANK	82	614.768	2	25.83	1227.53	-3.9	UNIQUE	2
4420	KMLDVDYSYK	82	426.21	3	28.58	1275.62	-6.2	UNIQUE	2
4470	AVYDMDMSFK	82	619.261	2	28.72	1236.52	-5.9	UNIQUE	2
4972	ETDVQDSFVK	82	583.785	2	30.07	1165.56	-4.9	UNIQUE	2
6786	MDEDYAAMKK	82	616.763	2	34.33	1231.52	-7.7	UNIQUE	2
14232	LFDVEFDDSK	82	607.288	2	49.84	1212.57	-3.5	UNIQUE	2
5944	EVPDYAVRSK	81	388.211	3	32.41	1161.61	-2.5	UNIQUE	2
1 µM Gypyeydwe
Scan	Peptide	ALC (%)	m/z	z	RT	Mass	ppm	Uniqueness	Replicate
3267	MDMEDYAAMK	99	626.236	2	24.06	1250.46	-3.3	UNIQUE	1
3752	VDMRDYSDVK	99	414.862	3	25.05	1241.57	-4.5	UNIQUE	1
4066	LADMEDYSSK	99	587.256	2	25.69	1172.5	-3.5	UNIQUE	1
4597	PVDMEDYAEK	99	606.264	2	26.75	1210.52	-3.3	UNIQUE	1
4614	MMDVADYSSK	99	589.245	2	26.78	1176.48	-2.7	UNIQUE	1
4781	MLDMSDYSAK	99	596.252	2	27.13	1190.49	-5.3	UNIQUE	1
5114	LMRDVPDYSK	99	413.543	3	27.82	1237.61	-5.1	UNIQUE	1
5121	ELDMHDYAVK	99	412.527	3	27.83	1234.57	-4.8	UNIQUE	1
5256	FSQDMEDYSK	99	632.759	2	28.13	1263.51	-3	UNIQUE	1
5536	GDVMDYAAPK	99	541.25	2	28.7	1080.49	-4.3	UNIQUE	1
5702	MMELRDYADK	99	434.863	3	29.03	1301.57	-4.8	UNIQUE	1
5705	LGDMPDYAAK	99	548.259	2	29.03	1094.51	-3.3	UNIQUE	1
5712	HDRVDYAAFK	99	407.542	3	29.05	1219.61	-4.9	UNIQUE	1
5756	PTDVMDYASK	99	571.261	2	29.14	1140.51	-4.7	UNIQUE	1
6146	LVDMMDYAMK	99	632.272	2	29.93	1262.53	-3.5	UNIQUE	1
6279	MLDMPDYANK	99	614.768	2	30.24	1227.53	-3.5	UNIQUE	1
7084	LDDMQDYAVK	99	606.779	2	31.9	1211.55	-4	UNIQUE	1
7159	QMRDLEDYAK	99	428.538	3	32.05	1282.6	-4.4	UNIQUE	1
7213	EFSDMQDYAK	99	624.761	2	32.16	1247.51	-4.8	UNIQUE	1
7320	PVPDMDPYAK	99	574.274	2	32.39	1146.54	-4.7	UNIQUE	1
7538	FVQDMEDYAK	99	630.779	2	32.84	1259.55	-5.4	UNIQUE	1
7570	TWDRPDYADK	99	422.533	3	32.91	1264.58	-4.5	UNIQUE	1
7614	APDMPDYAYK	99	593.263	2	33.01	1184.52	-4	UNIQUE	1
7637	MPDKVDYAFK	99	410.204	3	33.05	1227.6	-5.2	UNIQUE	1
7697	LPDVHDYSQK	99	400.87	3	33.19	1199.59	-5	UNIQUE	1
7705	ETDLMDYSDK	99	616.258	2	33.21	1230.51	-4.3	UNIQUE	1
7782	TMLDMPDYAK	99	608.271	2	33.37	1214.53	-2.8	UNIQUE	1
7875	MPDVMDYAAK	99	586.257	2	33.56	1170.5	-4.2	UNIQUE	1
8072	DLHDYAHTLK	99	404.542	3	33.99	1210.61	-3.9	UNIQUE	1
8252	FDTDMEDYSK	99	633.251	2	34.39	1264.49	-3.9	UNIQUE	1
8254	MADLMDYAGK	99	573.249	2	34.4	1144.49	-4.7	UNIQUE	1
9038	GMDVVDYAAK	99	542.258	2	36.04	1082.51	-4.4	UNIQUE	1
9098	PTDLQDYANK	99	582.286	2	36.16	1162.56	-4.3	UNIQUE	1
9205	FADLHDYSEK	99	408.526	3	36.38	1222.56	-4.4	UNIQUE	1
9286	HYDQPDYSFK	99	649.79	2	36.55	1297.57	-5.6	UNIQUE	1
9368	HDWQDYAAAK	99	602.279	2	36.72	1202.55	-3	UNIQUE	1
9522	HVDWKDYAEK	99	430.545	3	37.03	1288.62	-4.7	UNIQUE	1
9529	PDLEDYAVKK	99	392.879	3	37.05	1175.62	-4.1	UNIQUE	1
9551	FFDMKDYAEK	99	436.867	3	37.1	1307.59	-4.8	UNIQUE	1
9698	MNDLPDYATK	99	591.774	2	37.4	1181.54	-5	UNIQUE	1
9794	GPDMEDYAFK	99	594.252	2	37.6	1186.5	-5.2	UNIQUE	1
9818	LEDVGDYAAK	99	540.27	2	37.65	1078.53	-4.6	UNIQUE	1
10023	PADLPDYAQK	99	558.785	2	38.04	1115.56	-4.8	UNIQUE	1
10323	DLPDYASVRK	99	581.812	2	38.63	1161.61	-4.3	UNIQUE	1
10422	TMTDLQDYAK	99	600.779	2	38.82	1199.55	-5.6	UNIQUE	1
10461	LTDVPDYASK	99	554.285	2	38.9	1106.56	-3.9	UNIQUE	1
10521	FDMQDYAYMK	99	671.774	2	39.01	1341.54	-2.3	UNIQUE	1
10582	LDKPDYAQFK	99	408.55	3	39.12	1222.63	-4.2	UNIQUE	1
10856	MDDDVEDYAK	99	608.243	2	39.66	1214.48	-3.8	UNIQUE	1
11783	PLVDVHDYAK	99	385.875	3	41.45	1154.61	-5.9	UNIQUE	1
11906	WYMKFFVRAK	99	464.251	3	41.68	1389.74	-5.6	UNIQUE	1
12146	MMDLHDYAWK	99	447.528	3	42.14	1339.57	-5.8	UNIQUE	1
12756	YLDTHDFFSK	99	424.538	3	43.29	1270.6	-5.5	UNIQUE	1
12823	YLDTHDYAFK	99	424.538	3	43.42	1270.6	-5.6	UNIQUE	1
12940	ADLQDYAAVK	99	546.785	2	43.64	1091.56	-4.4	UNIQUE	1
14163	VFDLHDYASK	99	398.535	3	45.99	1192.59	-4.4	UNIQUE	1
15026	WDDFKDYADK	99	434.529	3	47.62	1300.57	-5.7	UNIQUE	1
16321	DVHDYAHFWK	99	439.542	3	50.04	1315.61	-5	UNIQUE	1
16579	SPDLEDYAYK	99	600.28	2	50.52	1198.55	-4.8	UNIQUE	1
17357	FMMDLEDYAK	99	647.277	2	51.95	1292.54	-2.6	UNIQUE	1
19069	LTDLQDYSFK	99	614.811	2	55.16	1227.61	-4.4	UNIQUE	1
20436	PWDVQDYAYK	99	642.303	2	57.68	1282.6	-4.8	UNIQUE	1
22732	LMDLEDYAFK	99	630.299	2	61.98	1258.59	-5.8	UNIQUE	1
23563	WFWYTHPQFK	99	480.238	3	63.51	1437.7	-4.4	UNIQUE	1
25595	FDYEDYAEWK	99	682.792	2	67.28	1363.57	-1.9	UNIQUE	1
29961	YFWWQYMMYK	99	788.835	2	75.36	1575.67	-7.6	UNIQUE	1
36711	WFDAQLLVFK	99	633.355	2	87.49	1264.7	-1.6	UNIQUE	1
4885	HDMEDYANLK	98	625.774	2	27.34	1249.54	-4.9	UNIQUE	1
5316	KGDLHDYAFK	98	398.206	3	28.26	1191.6	-5.4	UNIQUE	1
8265	YMDTVDYAEK	98	625.271	2	34.42	1248.53	-4.9	UNIQUE	1
9246	FQDVQDYSAK	98	600.287	2	36.46	1198.56	-2.7	UNIQUE	1
11615	LGDLMDYESK	98	593.274	2	41.13	1184.54	-3.9	UNIQUE	1
11866	MDEDYAAFQK	98	616.764	2	41.6	1231.52	-3	UNIQUE	1
12126	NDDLADYAEK	98	576.76	2	42.1	1151.51	-4.5	UNIQUE	1
14370	PVDWKDYAEK	98	417.211	3	46.38	1248.61	-2.6	UNIQUE	1
8615	WMADMDEYSK	97	653.755	2	35.16	1305.5	-4.7	UNIQUE	1
9491	TPDVTDYAAK	97	540.27	2	36.97	1078.53	-4	UNIQUE	1
10349	PEQDLPDYAK	97	587.788	2	38.68	1173.57	-4.1	UNIQUE	1
10782	AEFDMDPYAK	97	601.26	2	39.51	1200.51	-5.4	UNIQUE	1
12825	LYDTHDYFAK	97	424.538	3	43.42	1270.6	-5.6	UNIQUE	1
13654	HDLPDYAYYK	97	642.304	2	45	1282.6	-3.5	UNIQUE	1
15662	MEDFVDYADK	97	624.263	2	48.82	1246.52	-5.2	UNIQUE	1
20392	YFDVEDYAAK	97	610.282	2	57.6	1218.56	-5	UNIQUE	1
3755	VMMDQPDYAK	96	614.769	2	25.06	1227.53	-3.1	UNIQUE	1
4944	HWDRVDYAAK	96	420.545	3	27.46	1258.62	-5.4	UNIQUE	1
7508	VMLDKVDYAK	96	399.548	3	32.78	1195.63	-4.4	UNIQUE	1
11785	LPVDHVDYAK	96	385.875	3	41.45	1154.61	-5.9	UNIQUE	1
21728	LFDVEDYADK	96	607.289	2	60.07	1212.57	-2.9	UNIQUE	1
7164	NLDLEDYAMK	95	409.531	3	32.06	1225.56	4.7	UNIQUE	1
15788	YEDLEDAYAK	95	608.278	2	49.05	1214.55	-3.7	UNIQUE	1
5203	LEDMHDYVAK	94	412.527	3	28.02	1234.57	-3.6	UNIQUE	1
10063	VFDVHDYESK	94	413.198	3	38.12	1236.58	-5	UNIQUE	1
9552	FFDMKDDTFK	93	436.867	3	37.1	1307.59	-4.8	UNIQUE	1
10663	HADWMDYADK	93	633.762	2	39.29	1265.51	-3	UNIQUE	1
11543	PWDKQDYSFK	93	438.213	3	40.99	1311.62	-4.9	UNIQUE	1
14710	YMDLVDYSEK	93	639.287	2	47.03	1276.56	-4.7	UNIQUE	1
17164	MYDFDPYASK	93	626.269	2	51.61	1250.53	-4	UNIQUE	1
18573	ADWRDYADLK	93	417.878	3	54.23	1250.6	6.2	UNIQUE	1
3803	MTMDADPYAK	92	587.247	2	25.15	1172.48	-4.6	UNIQUE	1
5613	LPDHHDYYAK	92	419.87	3	28.85	1256.59	-5.3	UNIQUE	1
5419	HDWQDYAAHK	91	423.862	3	28.47	1268.57	-4	UNIQUE	1
6413	FMDTSDYADK	91	604.247	2	30.52	1206.49	-5.8	UNIQUE	1
7447	MVLDKVSFDK	91	399.548	3	32.65	1195.63	-4.7	UNIQUE	1
7573	KMAYVDMPMK	91	410.204	3	32.92	1227.58	6.6	UNIQUE	1
17319	WQDMDPYAFK	91	658.292	2	51.89	1314.57	-1.3	UNIQUE	1
3031	SHWRALSVRK	90	310.435	4	23.58	1237.72	-4.6	UNIQUE	1
4919	EDHMDYANLK	90	417.519	3	27.41	1249.54	-5	UNIQUE	1
7540	LDMPDYAMAK	90	593.265	2	32.85	1184.52	-4.9	UNIQUE	1
10334	LMFDQDYAHK	90	428.199	3	38.65	1281.58	-5.6	UNIQUE	1
16038	MDLHDYAFYK	90	659.298	2	49.52	1316.59	-3.3	UNIQUE	1
10145	VFDVHDDTYK	89	413.198	3	38.28	1236.58	-4.2	UNIQUE	1
14164	VFEHDYASVK	89	398.535	3	45.99	1192.59	-4.4	UNIQUE	1
6054	PQMDVEDYSK	88	613.769	2	29.74	1225.53	-4.8	UNIQUE	1
10448	EVPDYASRVK	88	388.21	3	38.87	1161.61	-5.9	UNIQUE	1
13117	RAVDLQDSFK	88	393.212	3	43.98	1176.62	-9.4	UNIQUE	1
5108	WNVEPDYAHK	87	419.87	3	27.8	1256.59	-5	UNIQUE	1
9675	FYDKVDYAEK	87	638.81	2	37.35	1275.61	-6.9	UNIQUE	1
11954	QWFYFFVRAK	87	464.25	3	41.77	1389.73	-4.1	UNIQUE	1
5179	HTFDEMGYAK	86	607.266	2	27.96	1212.52	-4.5	UNIQUE	1
10106	DLADYDAAKK	86	554.783	2	38.2	1107.56	-4.1	UNIQUE	1
51679	WFLFKYDWLK	86	722.891	2	112.18	1443.77	-1.3	UNIQUE	1
8233	KMHPMPYAFK	85	416.886	3	34.35	1247.63	5.4	UNIQUE	1
10950	EVEDYASTMK	85	594.264	2	39.83	1186.52	-2.8	UNIQUE	1
11953	WYMKFFRGLK	85	464.25	3	41.77	1389.74	-6.6	UNIQUE	1
50609	FPFWYWPFFK	85	732.365	2	110.38	1462.72	-4.2	UNIQUE	1
7918	KYPDVDYSYK	84	426.211	3	33.65	1275.61	-2.7	UNIQUE	1
8879	ETDVQDYAVK	84	583.786	2	35.71	1165.56	-3.9	UNIQUE	1
15745	YEDLEGTFDK	84	608.278	2	48.97	1214.55	-2.9	UNIQUE	1
20474	YVDWQDYADK	84	651.29	2	57.75	1300.57	-5.7	UNIQUE	1
29194	WGDLPDYWSK	84	633.298	2	73.95	1264.59	-5.4	UNIQUE	1
6140	LNWEPASNYK	83	407.542	3	29.92	1219.6	4.2	UNIQUE	1
7300	DPVADYENGK	83	553.757	2	32.34	1105.5	-4.4	UNIQUE	1
7667	NEKENQPSQK	83	400.87	3	33.12	1199.59	-1.3	UNIQUE	1
8744	MADLMEGYGK	83	573.25	2	35.44	1144.49	-4.3	UNIQUE	1
10147	VFMNDEEQVK	83	413.198	3	38.28	1236.58	-7	UNIQUE	1
10919	HTDVADYAWK	83	602.788	2	39.77	1203.57	-4.8	UNIQUE	1
12365	KDLDQYAELK	83	611.324	2	42.55	1220.64	-5.8	UNIQUE	1
5318	GVKEHDYAFK	82	398.206	3	28.27	1191.6	-5.4	UNIQUE	1
11714	YVEDYAAFQK	82	616.802	2	41.31	1231.59	1.3	UNIQUE	1
17483	KMRFQKMTDK	82	437.907	3	52.19	1310.7	2.5	UNIQUE	1
25597	YYDLPDYAFK	82	647.309	2	67.28	1292.61	-3.2	UNIQUE	1
7535	KAMYSHMAFK	81	410.204	3	32.83	1227.59	0	UNIQUE	1
17484	WSWKAGFRFK	81	437.907	3	52.19	1310.7	-4.1	UNIQUE	1
17818	HGPVHHQMRK	81	409.218	3	52.81	1224.64	-7.6	UNIQUE	1
Scan	Peptide	ALC (%)	m/z	z	RT	Mass	ppm	Uniqueness	Replicate
2296	YNDMRDYAEK	99	440.526	3	19.77	1318.56	-4.7	UNIQUE	2
2454	DMMEDYAAMK	99	626.236	2	20.62	1250.46	-3.8	UNIQUE	2
2611	VDMRDYSDVK	99	414.862	3	21.46	1241.57	-5	UNIQUE	2
2737	LADMEDYSSK	99	587.256	2	22	1172.5	-4.4	UNIQUE	2
2918	PVDMEDYAEK	99	606.264	2	22.93	1210.52	-3.6	UNIQUE	2
2923	MMDVADYSSK	99	589.244	2	22.95	1176.48	-5	UNIQUE	2
2976	PDMHDYSFQK	99	428.187	3	23.27	1281.54	-4.9	UNIQUE	2
2984	FVDTHDYASK	99	394.523	3	23.3	1180.55	-4.2	UNIQUE	2
3030	HWDRVDYAAK	99	420.545	3	23.47	1258.62	-5.1	UNIQUE	2
3109	LMRDVPDYSK	99	413.543	3	23.77	1237.61	-4.1	UNIQUE	2
3162	ELDMHDYAVK	99	412.527	3	23.97	1234.57	-4.6	UNIQUE	2
3207	PADLHDYAEK	99	386.523	3	24.14	1156.55	-4.4	UNIQUE	2
3326	KGDLHDYAFK	99	398.207	3	24.6	1191.6	-4	UNIQUE	2
3338	VDKEDYAMLK	99	409.539	3	24.64	1225.6	-3.9	UNIQUE	2
3361	GDVMDYAAPK	99	541.251	2	24.71	1080.49	-3.6	UNIQUE	2
3372	MMELRDYADK	99	434.863	3	24.75	1301.57	-5.9	UNIQUE	2
3435	LGDMPDYAAK	99	548.259	2	24.93	1094.51	-3.5	UNIQUE	2
3506	HDRVDYAAFK	99	407.542	3	25.19	1219.61	-3.6	UNIQUE	2
3584	LVDMMDYAMK	99	632.272	2	25.46	1262.53	-3.5	UNIQUE	2
3668	MLDMPDYANK	99	614.768	2	25.78	1227.53	-4.5	UNIQUE	2
3964	LDDMQDYAVK	99	606.78	2	26.97	1211.55	-3.2	UNIQUE	2
4014	EFSDMQDYAK	99	624.761	2	27.11	1247.51	-3.9	UNIQUE	2
4145	PEDLHDYSYK	99	422.529	3	27.49	1264.57	-4.3	UNIQUE	2
4181	FVQDMEDYAK	99	630.779	2	27.61	1259.55	-3.9	UNIQUE	2
4275	VMLDKVDYAK	99	399.548	3	27.88	1195.63	-4.6	UNIQUE	2
4319	MLDKFDYAQK	99	425.211	3	28	1272.62	-5.8	UNIQUE	2
4408	MPDVMDYAAK	99	586.259	2	28.26	1170.5	-2	UNIQUE	2
4442	YADAHDYAFK	99	400.519	3	28.34	1198.54	-4.4	UNIQUE	2
4494	MLDKVDYSYK	99	426.211	3	28.49	1275.62	-5	UNIQUE	2
4497	FDTDMEDYSK	99	633.251	2	28.5	1264.49	-3.9	UNIQUE	2
4641	DLHDYAHTLK	99	404.542	3	28.96	1210.61	-3.6	UNIQUE	2
4683	MADLMDYAGK	99	573.25	2	29.09	1144.49	-4.2	UNIQUE	2
5181	GMDVVDYAAK	99	542.259	2	30.4	1082.51	-3.9	UNIQUE	2
5183	PTDLQDYANK	99	582.286	2	30.4	1162.56	-4.1	UNIQUE	2
5305	FADLHDYSEK	99	408.526	3	30.69	1222.56	-4.8	UNIQUE	2
5320	HDWQDYAAAK	99	602.279	2	30.74	1202.55	-3.1	UNIQUE	2
5392	TPDVTDYAAK	99	540.269	2	30.91	1078.53	-4.7	UNIQUE	2
5412	FFDMKDYAEK	99	436.867	3	30.95	1307.59	-5	UNIQUE	2
5424	TDVRDYADYK	99	415.533	3	30.98	1243.58	-3.9	UNIQUE	2
5453	YFDKVDYAEK	99	426.21	3	31.05	1275.61	-4.4	UNIQUE	2
5593	PDLEDYAVKK	99	392.878	3	31.39	1175.62	-4.9	UNIQUE	2
5628	LEDVGDYAAK	99	540.27	2	31.48	1078.53	-4	UNIQUE	2
5630	MNDLPDYATK	99	591.774	2	31.48	1181.54	-4.1	UNIQUE	2
5697	GPDMEDYAFK	99	594.253	2	31.64	1186.5	-3.9	UNIQUE	2
5793	PADLPDYAQK	99	558.785	2	31.88	1115.56	-4.5	UNIQUE	2
5816	VFDVHDYSEK	99	413.198	3	31.94	1236.58	-4.3	UNIQUE	2
5869	FDMQDYAYMK	99	671.773	2	32.06	1341.54	-3.9	UNIQUE	2
5947	LMDFQDYAHK	99	428.199	3	32.24	1281.58	-4.8	UNIQUE	2
6006	TMTDLQDYAK	99	600.779	2	32.39	1199.55	-4	UNIQUE	2
6027	LTDVPDYASK	99	554.285	2	32.45	1106.56	-5.2	UNIQUE	2
6036	LDKPDYAQFK	99	408.55	3	32.47	1222.63	-4.8	UNIQUE	2
6068	MDDDVEDYAK	99	608.243	2	32.55	1214.48	-4.1	UNIQUE	2
6128	EVEDYASTMK	99	594.264	2	32.69	1186.52	-4	UNIQUE	2
6152	AEFDMPDYAK	99	601.262	2	32.74	1200.51	-2.8	UNIQUE	2
6527	STDLEDYAMK	99	594.264	2	33.68	1186.52	-3.5	UNIQUE	2
6634	GPDVEDYAVK	99	546.27	2	33.93	1090.53	-3.4	UNIQUE	2
6708	VEGDLPDYAK	99	553.278	2	34.11	1104.55	-2.9	UNIQUE	2
6713	DMEDYAAFQK	99	616.764	2	34.12	1231.52	-2.8	UNIQUE	2
6732	LGDLMDYSEK	99	593.274	2	34.16	1184.54	-3.8	UNIQUE	2
6776	PWDKQDYSFK	99	438.213	3	34.26	1311.62	-4.9	UNIQUE	2
6811	FDYEDYAARK	99	426.202	3	34.35	1275.59	-4.2	UNIQUE	2
6911	YVDKVDYAFK	99	416.218	3	34.57	1245.64	-5.2	UNIQUE	2
6919	NDLHDYSYLK	99	422.873	3	34.59	1265.6	-4.7	UNIQUE	2
6939	PLVDVHDYAK	99	385.875	3	34.64	1154.61	-4.7	UNIQUE	2
7010	NDDLADYAEK	99	576.759	2	34.8	1151.51	-5.9	UNIQUE	2
7111	MMDLHDYAWK	99	447.528	3	35.03	1339.57	-4.5	UNIQUE	2
7565	YLDTHDYAFK	99	424.538	3	36.07	1270.6	-4.1	UNIQUE	2
7633	ADLQDYAAVK	99	546.785	2	36.22	1091.56	-4.5	UNIQUE	2
8219	LADVPDYAGK	99	524.275	2	37.5	1046.54	-4.1	UNIQUE	2
8537	WSDVEDYAAK	99	591.773	2	38.2	1181.54	-3.2	UNIQUE	2
8554	PVDWKDYAEK	99	417.21	3	38.24	1248.61	-4.5	UNIQUE	2
8632	VFDLHDYASK	99	398.534	3	38.42	1192.59	-6.4	UNIQUE	2
8993	WDDFKDYADK	99	434.529	3	39.2	1300.57	-5	UNIQUE	2
9417	MEDFVDYADK	99	624.263	2	40.12	1246.52	-5.6	UNIQUE	2
9419	YEDLEDYAAK	99	608.277	2	40.13	1214.55	-4.5	UNIQUE	2
9581	MDLHDYAFYK	99	439.867	3	40.48	1316.59	-5.1	UNIQUE	2
10095	DVHDYAHFWK	99	439.543	3	41.59	1315.61	-1	UNIQUE	2
10311	ALQDLQDYAK	99	582.304	2	42.06	1162.6	-4.3	UNIQUE	2
10433	MYDFPDYASK	99	626.268	2	42.32	1250.53	-5.5	UNIQUE	2
10540	FMMDLEDYAK	99	647.276	2	42.55	1292.54	-3.8	UNIQUE	2
10935	YPYDVPDYAK	99	615.292	2	43.37	1228.58	-5.4	UNIQUE	2
11394	ADWRDYADLK	99	417.873	3	44.34	1250.6	-4.9	UNIQUE	2
12100	WDDVADYAYK	99	622.779	2	45.89	1243.55	-5.6	UNIQUE	2
12417	YFDVADYASK	99	589.278	2	46.56	1176.55	-2.9	UNIQUE	2
12613	LNDLPDYSFK	99	605.807	2	46.98	1209.6	-3	UNIQUE	2
12877	YVDWQDYADK	99	651.29	2	47.52	1300.57	-4.9	UNIQUE	2
12985	YFDVEDYAAK	99	610.283	2	47.75	1218.56	-3.9	UNIQUE	2
12989	PWDVQDYAYK	99	642.304	2	47.76	1282.6	-4.2	UNIQUE	2
14425	FVQDWEDYAK	99	650.299	2	50.86	1298.59	-7.3	UNIQUE	2
14837	LMDLEDYAFK	99	630.299	2	51.74	1258.59	-4.7	UNIQUE	2
14950	VDLEDYANFK	99	606.796	2	51.99	1211.58	-4.4	UNIQUE	2
15944	WFWYTHPQFK	99	480.237	3	54.12	1437.7	-5.8	UNIQUE	2
16080	FFDVQDYAYK	99	647.806	2	54.41	1293.6	-4.2	UNIQUE	2
16193	YLDWADYAEK	99	636.796	2	54.64	1271.58	-3.4	UNIQUE	2
16702	FDYEDYAEWK	99	682.79	2	55.71	1363.57	-5.2	UNIQUE	2
18478	FFDLEDYSVK	99	631.307	2	59.41	1260.6	-2.8	UNIQUE	2
19531	EFDLADYSWK	99	636.795	2	61.59	1271.58	-5.1	UNIQUE	2
20510	YFWWQYMMYK	99	788.838	2	63.61	1575.67	-4	UNIQUE	2
20863	FMLLFAVPGK	99	569.326	2	64.34	1136.64	-4.2	UNIQUE	2
24482	ETDWELLVFK	99	639.838	2	71.43	1277.67	-3.6	UNIQUE	2
2540	LRDMRDYVDK	98	442.557	3	21.04	1324.66	-5	UNIQUE	2
4011	RADLEDYAMK	98	409.531	3	27.1	1225.58	-3.7	UNIQUE	2
4090	QMRDLEDYAK	98	428.538	3	27.33	1282.6	-4.2	UNIQUE	2
4118	PVPDMDPYAK	98	574.274	2	27.41	1146.54	-3.4	UNIQUE	2
4448	TMLDMPDYAK	98	608.27	2	28.36	1214.53	-4.3	UNIQUE	2
5952	PEQDLDPYAK	98	587.788	2	32.25	1173.57	-4	UNIQUE	2
8001	HDLDPYAYYK	98	642.304	2	37.03	1282.6	-3.4	UNIQUE	2
12086	YEDVLDYADK	98	615.285	2	45.86	1228.56	-4.1	UNIQUE	2
12087	YEDVLDDSFK	98	615.285	2	45.86	1228.56	-4.1	UNIQUE	2
14075	LFDVEDYADK	98	607.288	2	50.08	1212.57	-3.6	UNIQUE	2
4618	YMDTVDYAEK	97	625.271	2	28.9	1248.53	-3.9	UNIQUE	2
6770	LQDVEDYSVK	97	597.802	2	34.25	1193.59	-3.4	UNIQUE	2
9544	VYDVEDYSYK	97	640.293	2	40.4	1278.58	-4	UNIQUE	2
12177	LTDLQDYSFK	97	614.811	2	46.05	1227.61	-4.6	UNIQUE	2
3140	YHDLPDYAHK	96	419.87	3	23.89	1256.59	-4.5	UNIQUE	2
3340	DVKEYDAMLK	96	409.539	3	24.65	1225.6	-3.9	UNIQUE	2
3612	DVHDYAFPRK	96	416.214	3	25.56	1245.63	-3.8	UNIQUE	2
3655	FMDTSDYADK	96	604.247	2	25.73	1206.49	-5	UNIQUE	2
4028	DRALEDYAMK	96	409.531	3	27.14	1225.58	-4.8	UNIQUE	2
5211	FQDVQDYSAK	96	600.285	2	30.47	1198.56	-4.6	UNIQUE	2
5595	DPELDYAVKK	96	392.878	3	31.4	1175.62	-4.9	UNIQUE	2
6003	DLPDYASVRK	96	388.211	3	32.38	1161.61	-3.9	UNIQUE	2
6796	WTDLPDYSHK	96	420.87	3	34.31	1259.59	-4.8	UNIQUE	2
16750	YTDLWDYAEK	96	651.801	2	55.81	1301.59	-4.1	UNIQUE	2
25474	WFDAQLLVFK	96	633.352	2	73.33	1264.7	-4.9	UNIQUE	2
2649	VMMDQDPYAK	95	614.768	2	21.59	1227.53	-3.8	UNIQUE	2
4205	TWDRPDYADK	95	422.533	3	27.68	1264.58	-5.1	UNIQUE	2
11534	WMDLPDYATK	95	627.791	2	44.65	1253.58	-5.4	UNIQUE	2
17062	YYDLPDYAFK	95	647.309	2	56.47	1292.61	-3.2	UNIQUE	2
26658	WYPFLWYAMK	95	710.348	2	75.62	1418.68	-2.7	UNIQUE	2
3131	FSQDMEDYSK	94	632.759	2	23.86	1263.51	-3.7	UNIQUE	2
3532	PTDVMDYASK	94	571.26	2	25.27	1140.51	-5.2	UNIQUE	2
4235	APDMPDYAYK	94	593.265	2	27.76	1184.52	-1.9	UNIQUE	2
4300	TEDLMDYSDK	94	616.258	2	27.95	1230.51	-4.5	UNIQUE	2
6574	SMDLEDYAMK	94	617.257	2	33.79	1232.51	-4.1	UNIQUE	2
12754	FADWEDYANK	94	629.277	2	47.27	1256.55	-4.7	UNIQUE	2
30535	FFGFFMLWMK	94	684.832	2	83.31	1367.66	-4.4	UNIQUE	2
3527	PTDVDMAYSK	93	571.261	2	25.26	1140.51	-3.8	UNIQUE	2
3548	KDVHDYAYLK	93	417.553	3	25.34	1249.65	-5.5	UNIQUE	2
3972	WYDMKDYDSK	93	455.863	3	26.99	1364.57	-2.4	UNIQUE	2
5000	ETDVQDYAVK	93	583.786	2	29.93	1165.56	-3.8	UNIQUE	2
5268	YDVVWYSESK	93	425.536	3	30.61	1273.6	-8.7	UNIQUE	2
5801	EVDVKDYAYK	93	410.21	3	31.9	1227.61	-5.3	UNIQUE	2
8791	YMDLVDYSEK	93	639.285	2	38.77	1276.56	-6.8	UNIQUE	2
10852	EAEDWEDYAK	93	627.764	2	43.2	1253.52	-4.4	UNIQUE	2
18997	WEWTVMLMPK	93	676.326	2	60.49	1350.65	-6.6	UNIQUE	2
3295	DHWQDYAAHK	92	423.862	3	24.5	1268.57	-4.1	UNIQUE	2
4427	MKDPVDYAFK	92	410.204	3	28.31	1227.6	-4.3	UNIQUE	2
6454	TPDLTDYDTK	92	584.278	2	33.51	1166.55	-3.3	UNIQUE	2
7114	ALDLKDYAAK	92	553.811	2	35.04	1105.61	-4.3	UNIQUE	2
12378	TTWDVEDYAK	92	613.785	2	46.48	1225.56	-5.3	UNIQUE	2
6070	HADMWDYADK	91	633.761	2	32.55	1265.51	-4	UNIQUE	2
7247	LKDQDYAELK	91	407.885	3	35.36	1220.64	-5.4	UNIQUE	2
15310	FDVPDYAYYK	91	640.301	2	52.77	1278.59	-3	UNIQUE	2
19684	WGDLPDYSWK	91	633.297	2	61.9	1264.59	-6.2	UNIQUE	2
5746	DLADYADAKK	90	554.783	2	31.76	1107.56	-4.3	UNIQUE	2
5833	LDDVKDYFSK	90	410.21	3	31.97	1227.61	-5.1	UNIQUE	2
4473	YADAHDAFYK	89	400.519	3	28.43	1198.54	-4.5	UNIQUE	2
13923	EVADYADFMK	89	602.269	2	49.76	1202.53	-4.3	UNIQUE	2
31829	WPPFVGWWWK	89	694.356	2	86.04	1386.7	-4.4	UNIQUE	2
3058	DHMEDYANLK	88	417.519	3	23.6	1249.54	-4.5	UNIQUE	2
3164	ELMDHDYVAK	88	412.527	3	23.98	1234.57	-4.6	UNIQUE	2
11361	LDVHDYADWK	88	420.87	3	44.27	1259.59	-3.7	UNIQUE	2
3082	HDMDEYANLK	86	625.774	2	23.68	1249.54	-4.2	UNIQUE	2
4228	ADLADYAEHK	86	377.851	3	27.74	1130.54	-5.3	UNIQUE	2
5439	ESVRDYAYDK	86	415.533	3	31.02	1243.58	-4	UNIQUE	2
6004	VEPDYASRVK	86	388.211	3	32.38	1161.61	-3.9	UNIQUE	2
6029	EVPDYAVSRK	86	388.21	3	32.45	1161.61	-4.3	UNIQUE	2
25520	FWYYTPWSWK	86	731.844	2	73.41	1461.69	-9.4	UNIQUE	2
3076	HDDEMYANLK	85	625.775	2	23.66	1249.54	-3.3	UNIQUE	2
4396	MPVKDDYAFK	85	410.205	3	28.22	1227.6	-2.5	UNIQUE	2
6797	LSEWPDYSHK	85	420.87	3	34.32	1259.59	-4.8	UNIQUE	2
7261	NLDVPDYSSK	85	568.78	2	35.39	1135.55	-4.2	UNIQUE	2
8257	ALDVYDPAGK	85	524.275	2	37.58	1046.54	-4.2	UNIQUE	2
11588	YDYDLPDYSK	85	639.291	2	44.76	1276.56	4.6	UNIQUE	2
18992	FDFDLSPYDK	85	623.29	2	60.48	1244.57	-4.6	UNIQUE	2
3562	KFFGYDAYLK	84	417.554	3	25.38	1249.65	-7.7	UNIQUE	2
6347	FHDDYAYNPK	84	423.526	3	33.24	1267.56	-4.7	UNIQUE	2
9659	VTDLDPYSSK	84	562.283	2	40.65	1122.56	-4.2	UNIQUE	2
2398	SHRAWLSVRK	83	310.434	4	20.27	1237.72	-5.9	UNIQUE	2
4003	WGVLEDYAMK	83	409.531	3	27.08	1225.58	-7.3	UNIQUE	2
5249	YDQKQYSESK	83	425.536	3	30.56	1273.59	-4.8	UNIQUE	2
7602	LYDTHPHMMK	83	424.538	3	36.15	1270.6	-2.1	UNIQUE	2
7680	DHDYNEYAWK	83	670.287	2	36.33	1338.56	-2.9	UNIQUE	2
19685	ENDLPDYSWK	83	633.297	2	61.9	1264.57	5.8	UNIQUE	2
3936	HLSDDVMYAK	82	597.283	2	26.82	1192.55	-3	UNIQUE	2
7964	VVDVNFDSYK	82	592.798	2	36.95	1183.59	-5	UNIQUE	2
15939	EVDLVDYAAK	82	561.292	2	54.11	1120.58	-6.8	UNIQUE	2
5345	WHDQDYAAAK	81	401.854	3	30.79	1202.55	-4.9	UNIQUE	2
5425	TDKNQYADYK	81	415.533	3	30.98	1243.58	-3.9	UNIQUE	2
6629	DLHDSFNAVK	81	572.789	2	33.92	1143.57	-3.4	UNIQUE	2
7055	NDDLADEYAK	81	576.76	2	34.9	1151.51	-3.3	UNIQUE	2
7071	MMDLHYADWK	81	447.528	3	34.93	1339.57	-4.7	UNIQUE	2
13042	YFDVEDASFK	81	610.283	2	47.87	1218.56	-2.8	UNIQUE	2
10 µM Gypyeydwe
Scan	Peptide	ALC (%)	m/z	z	RT	Mass	ppm	Uniqueness	Replicate
3306	VDMRDYSDVK	99	414.862	3	24.74	1241.57	-4.7	UNIQUE	1
3517	LADMEDYSSK	99	587.256	2	25.24	1172.5	-4.1	UNIQUE	1
4029	PVDMEDYAEK	99	606.264	2	26.39	1210.52	-3.3	UNIQUE	1
4458	HWDRVDYAAK	99	420.546	3	27.31	1258.62	-4.3	UNIQUE	1
4605	ELDMHDYAVK	99	412.528	3	27.63	1234.57	-2.9	UNIQUE	1
4822	KGDLHDYAFK	99	398.207	3	28.11	1191.6	-4.2	UNIQUE	1
5138	LGDMPDYAAK	99	548.259	2	28.78	1094.51	-3.8	UNIQUE	1
5145	MMELRDYADK	99	434.863	3	28.79	1301.57	-4.7	UNIQUE	1
5268	HDRVDYAAFK	99	407.542	3	29.05	1219.61	-5.1	UNIQUE	1
5585	LVDMMDYAMK	99	632.272	2	29.72	1262.53	-4.1	UNIQUE	1
5710	MLDMPDYANK	99	614.768	2	29.99	1227.53	-3.9	UNIQUE	1
6467	LDDMQDYAVK	99	606.78	2	31.62	1211.55	-3.5	UNIQUE	1
6726	PVPDMDPYAK	99	574.274	2	32.16	1146.54	-3.1	UNIQUE	1
6941	FVQDMEDYAK	99	630.779	2	32.62	1259.55	-5.1	UNIQUE	1
6992	ETDLMDYSDK	99	616.258	2	32.73	1230.51	-5.5	UNIQUE	1
6994	TWDRPDYADK	99	422.533	3	32.73	1264.58	-4.6	UNIQUE	1
7026	APDMPDYAYK	99	593.263	2	32.8	1184.52	-4	UNIQUE	1
7188	MPDKVDYAFK	99	410.204	3	33.17	1227.6	-4.6	UNIQUE	1
7229	YADAHDYAFK	99	400.519	3	33.25	1198.54	-4.7	UNIQUE	1
7235	TMLDMPDYAK	99	608.271	2	33.27	1214.53	-3.8	UNIQUE	1
7239	MPDVMDYAAK	99	586.257	2	33.28	1170.5	-4.3	UNIQUE	1
7548	FDTDMEDYSK	99	633.249	2	33.98	1264.49	-5.9	UNIQUE	1
7568	DLHDYAHTLK	99	404.542	3	34.02	1210.61	-4.8	UNIQUE	1
7627	MADLMDYAGK	99	573.249	2	34.16	1144.49	-4.4	UNIQUE	1
8305	GMDVVDYAAK	99	542.258	2	35.64	1082.51	-4.2	UNIQUE	1
8495	PTDLQDYANK	99	582.287	2	36.04	1162.56	-2.1	UNIQUE	1
8605	FADLHDYSEK	99	408.526	3	36.27	1222.56	-4.9	UNIQUE	1
8861	FFDMKDYAEK	99	436.867	3	36.82	1307.59	-4.8	UNIQUE	1
8962	YFDKVDYAEK	99	426.21	3	37.04	1275.61	-4.6	UNIQUE	1
9004	HVDWKDYAEK	99	430.545	3	37.13	1288.62	-5.1	UNIQUE	1
9007	MNDLPDYATK	99	591.774	2	37.13	1181.54	-3.8	UNIQUE	1
9009	LEDVGDYAAK	99	540.27	2	37.14	1078.53	-4.4	UNIQUE	1
9133	GPDMEDYAFK	99	594.253	2	37.4	1186.5	-3.6	UNIQUE	1
9250	PADLPDYAQK	99	558.785	2	37.65	1115.56	-4.2	UNIQUE	1
9573	PEQDLDPYAK	99	587.788	2	38.34	1173.57	-4.4	UNIQUE	1
9641	LTDVPDYASK	99	554.285	2	38.47	1106.56	-4	UNIQUE	1
9650	MTTDLQDYAK	99	600.779	2	38.49	1199.55	-4.6	UNIQUE	1
9960	MDDDVEDYAK	99	608.243	2	39.15	1214.48	-3.2	UNIQUE	1
9962	EVEDYASTMK	99	594.264	2	39.16	1186.52	-4.3	UNIQUE	1
10783	LGDLMDYSEK	99	593.274	2	40.87	1184.54	-4.5	UNIQUE	1
10831	PWDKQDYSFK	99	438.213	3	40.97	1311.62	-6.8	UNIQUE	1
11274	WYMKFFVRAK	99	464.251	3	41.85	1389.74	-4.9	UNIQUE	1
11407	MMDLHDYAWK	99	447.529	3	42.12	1339.57	-3.6	UNIQUE	1
12067	ADLQDYAAVK	99	546.786	2	43.42	1091.56	-3.6	UNIQUE	1
14169	WDDFKDYADK	99	434.53	3	47.5	1300.57	-3.8	UNIQUE	1
15545	DVHDYAHFWK	99	439.542	3	50.11	1315.61	-3.9	UNIQUE	1
15883	MYDFPDYASK	99	626.269	2	50.74	1250.53	-3.4	UNIQUE	1
18080	LTDLQDYFSK	99	614.812	2	54.91	1227.61	-3.1	UNIQUE	1
21725	LMDLEDYAFK	99	630.299	2	61.74	1258.59	-5	UNIQUE	1
22696	WFWYTHPQFK	99	480.238	3	63.55	1437.7	-4	UNIQUE	1
24481	FDYEDYAEWK	99	682.79	2	66.83	1363.57	-5	UNIQUE	1
29019	FMLLFAVPGK	99	569.325	2	75.17	1136.64	-4.6	UNIQUE	1
29069	FYWWQYMMYK	99	788.839	2	75.27	1575.67	-3.1	UNIQUE	1
36042	WFDAQLLVFK	99	633.353	2	87.66	1264.7	-4.3	UNIQUE	1
45918	WPPFVGWWWK	99	694.358	2	103.75	1386.7	-1.1	UNIQUE	1
4698	PADLHDYAEK	98	386.523	3	27.85	1156.55	-4.6	UNIQUE	1
8164	ETDVQDYAVK	98	583.785	2	35.32	1165.56	-4.6	UNIQUE	1
8538	FQDVQDYSAK	98	600.285	2	36.13	1198.56	-5.1	UNIQUE	1
12773	HDLDPYAYYK	98	642.305	2	44.76	1282.6	-2.1	UNIQUE	1
13339	VFDLHDYASK	98	597.298	2	45.91	1192.59	-5.4	UNIQUE	1
18623	YWMMLTLNAK	98	651.325	2	55.93	1300.63	3.6	UNIQUE	1
51933	LPFFLEVFFK	98	643.368	2	114.02	1284.73	-4.1	UNIQUE	1
3115	LDRMRDYVDK	97	442.558	3	24.29	1324.66	-3.6	UNIQUE	1
5181	DGVMDYAAPK	97	541.251	2	28.87	1080.49	-3.1	UNIQUE	1
6570	QMRDLEDYAK	97	428.538	3	31.83	1282.6	-5	UNIQUE	1
8840	HDWQDYAAAK	97	602.279	2	36.78	1202.55	-3.4	UNIQUE	1
9559	GNDLEDYASK	97	555.754	2	38.31	1109.5	-4.4	UNIQUE	1
10875	DMEDYAAFQK	97	616.764	2	41.06	1231.52	-3.1	UNIQUE	1
44941	WMWLNQFFFK	97	731.359	2	102.2	1460.71	-2.1	UNIQUE	1
4648	LEDHMDYAVK	96	412.528	3	27.72	1234.57	-3	UNIQUE	1
16420	FMMDLEDYAK	96	647.275	2	51.76	1292.54	-4.3	UNIQUE	1
26588	FFDLEDYSVK	96	631.306	2	70.7	1260.6	-4.5	UNIQUE	1
9997	AEFDMDPYAK	95	601.261	2	39.23	1200.51	-3.3	UNIQUE	1
10037	EAFDMPDYAK	95	601.262	2	39.31	1200.51	-3	UNIQUE	1
20752	LFDVEDYADK	95	607.29	2	59.89	1212.57	-0.3	UNIQUE	1
6769	PEDHLDYSYK	94	422.53	3	32.25	1264.57	-3.6	UNIQUE	1
8842	TPDVTDFSAK	94	540.269	2	36.79	1078.53	-5.9	UNIQUE	1
9441	VFDVHDEYSK	94	413.199	3	38.06	1236.58	-3	UNIQUE	1
9991	HADMWDYADK	93	633.762	2	39.21	1265.51	-2.9	UNIQUE	1
37557	YWPFLWYAMK	93	710.345	2	90.24	1418.68	-6.4	UNIQUE	1
4570	QLDMHDYAVK	92	412.205	3	27.56	1233.58	9.3	UNIQUE	1
9466	VFDVHDYSEK	92	413.198	3	38.11	1236.58	-3.5	UNIQUE	1
6528	WYDKMDYSDK	91	455.862	3	31.74	1364.57	-4.8	UNIQUE	1
10661	VEGDLPDYAK	91	553.278	2	40.62	1104.55	-3.9	UNIQUE	1
12810	HDLPFDSYYK	91	642.305	2	44.83	1282.6	-1.5	UNIQUE	1
19391	PWDVDQFSYK	91	642.302	2	57.37	1282.6	-6.3	UNIQUE	1
7185	LPDVHMMSQK	90	400.87	3	33.16	1199.58	7.2	UNIQUE	1
9399	VFDHDSYEVK	90	413.198	3	37.96	1236.58	-3.4	UNIQUE	1
14661	EMDFVDYADK	90	624.263	2	48.43	1246.52	-5.2	UNIQUE	1
5561	VDPVPDYSHK	89	385.863	3	29.67	1154.57	-5.3	UNIQUE	1
7233	MKPDVDYAFK	89	410.204	3	33.26	1227.6	-4.4	UNIQUE	1
9639	DLPDYARVSK	89	581.813	2	38.47	1161.61	-3.2	UNIQUE	1
9704	DLPDYASRVK	89	581.812	2	38.6	1161.61	-4.1	UNIQUE	1
15614	DVHSFDHFWK	88	439.541	3	50.24	1315.61	-5.8	UNIQUE	1
3492	DRMPDYSAVK	87	399.527	3	25.18	1195.57	-4.8	UNIQUE	1
5367	KPYYADHVMK	87	417.554	3	29.26	1249.63	9.2	UNIQUE	1
5395	KDVHDYAYLK	87	417.554	3	29.32	1249.65	-4.2	UNIQUE	1
7279	NQSSREYAFK	87	410.204	3	33.37	1227.6	-7.3	UNIQUE	1
11556	KDQLDYAELK	87	611.325	2	42.42	1220.64	-4.5	UNIQUE	1
4932	DHWQDYAAHK	86	423.861	3	28.35	1268.57	-6	UNIQUE	1
5136	LPDHHDSYFK	86	419.871	3	28.77	1256.59	-2.7	UNIQUE	1
6512	QQAKEDYAMK	86	409.531	3	31.71	1225.58	-5	UNIQUE	1
7140	LPDVHDYNTK	86	400.87	3	33.06	1199.59	-5.1	UNIQUE	1
35559	KWYHERMWPK	86	487.252	3	86.83	1458.73	0.1	UNIQUE	1
45010	WMWRAQFFFK	86	731.372	2	102.31	1460.72	7.8	UNIQUE	1
4892	GKAFFDYFAK	85	398.207	3	28.26	1191.61	-7.2	UNIQUE	1
13384	VFDLDFHSSK	85	597.298	2	46	1192.59	-4.6	UNIQUE	1
23424	FFDVQDYSFK	84	647.807	2	64.9	1293.6	-2.9	UNIQUE	1
43475	FFGFFMLMWK	84	684.841	2	99.89	1367.66	8.3	UNIQUE	1
4933	WDHQDYAAHK	83	423.861	3	28.35	1268.57	-6	UNIQUE	1
6530	WQYDFDYSDK	83	455.862	3	31.75	1364.57	-2.3	UNIQUE	1
7101	TWDPFAWTDK	83	422.533	3	32.97	1264.59	-8	UNIQUE	1
7312	KMDPDVYAFK	83	410.204	3	33.44	1227.6	-5.2	UNIQUE	1
8708	FADLHTDDYK	83	408.526	3	36.49	1222.56	-4.1	UNIQUE	1
37661	WYPFLWMSFK	83	710.349	2	90.41	1418.68	-1	UNIQUE	1
7937	WMADDEMYSK	82	653.755	2	34.81	1305.5	-3.6	UNIQUE	1
8580	KMDVQDYGTK	82	600.286	2	36.22	1198.57	-6.1	UNIQUE	1
8667	YDYWVVSESK	82	425.537	3	36.41	1273.6	-7.3	UNIQUE	1
9850	NLKDPYAQFK	81	408.221	3	38.91	1221.65	-7.6	UNIQUE	1
10623	GPDVEDYAVK	81	546.271	2	40.54	1090.53	-2.6	UNIQUE	1
20293	VQHHFFLWFK	81	463.252	3	59.02	1386.73	0.4	UNIQUE	1
Scan	Peptide	ALC (%)	m/z	z	RT	Mass	ppm	Uniqueness	Replicate
2315	YNDMRDYAEK	99	440.526	3	19.92	1318.56	-4.2	UNIQUE	2
2478	MDMEDYAAMK	99	626.236	2	20.78	1250.46	-4.1	UNIQUE	2
2672	VDMRDYSDVK	99	414.863	3	21.61	1241.57	-4.3	UNIQUE	2
2805	LADMEDYSSK	99	587.256	2	22.15	1172.5	-3.1	UNIQUE	2
3009	MMDVADYSSK	99	589.244	2	23.09	1176.48	-4.7	UNIQUE	2
3012	PVDMEDYAEK	99	606.264	2	23.1	1210.52	-3.2	UNIQUE	2
3142	HWDRVDYAAK	99	420.546	3	23.61	1258.62	-3.8	UNIQUE	2
3267	NWLDPDYAHK	99	419.87	3	24.01	1256.59	-5.7	UNIQUE	2
3303	ELDMHDYAVK	99	412.527	3	24.14	1234.57	-4.2	UNIQUE	2
3363	PADLHDYAEK	99	386.523	3	24.34	1156.55	-4.5	UNIQUE	2
3469	KGDLHDYAFK	99	398.207	3	24.7	1191.6	-4.6	UNIQUE	2
3516	GDVMDYAAPK	99	541.251	2	24.86	1080.49	-4	UNIQUE	2
3611	LGDMPDYAAK	99	548.259	2	25.11	1094.51	-3.6	UNIQUE	2
3712	HDRVDYAAFK	99	407.542	3	25.39	1219.61	-4	UNIQUE	2
3796	LVDMMDYAMK	99	632.272	2	25.66	1262.53	-3.9	UNIQUE	2
3894	MLDMPDYANK	99	614.768	2	25.97	1227.53	-3.7	UNIQUE	2
4268	LDDMQDYAVK	99	606.779	2	27.16	1211.55	-5	UNIQUE	2
4318	RADLEDYAMK	99	409.53	3	27.29	1225.58	-5.9	UNIQUE	2
4511	FVQDMEDYAK	99	630.779	2	27.8	1259.55	-5.3	UNIQUE	2
4650	ETDLMDYSDK	99	616.259	2	28.18	1230.51	-4	UNIQUE	2
4732	MPDVMDYAAK	99	586.257	2	28.4	1170.5	-4.3	UNIQUE	2
4760	YADAHDYAFK	99	400.519	3	28.47	1198.54	-4.6	UNIQUE	2
4850	FDTDMEDYSK	99	633.251	2	28.69	1264.49	-2.9	UNIQUE	2
5023	DLHDYAHTLK	99	404.542	3	29.16	1210.61	-4.7	UNIQUE	2
5100	MADLMDYAGK	99	573.25	2	29.35	1144.49	-4.2	UNIQUE	2
5607	GMDVVDYAAK	99	542.259	2	30.58	1082.51	-3.7	UNIQUE	2
5609	PTDLQDYANK	99	582.286	2	30.58	1162.56	-4.4	UNIQUE	2
5743	FADLHDYSEK	99	408.526	3	30.89	1222.56	-4.6	UNIQUE	2
5754	HDWQDYAAAK	99	602.278	2	30.92	1202.55	-4.7	UNIQUE	2
5846	FFDMKDYAEK	99	436.867	3	31.12	1307.59	-4.5	UNIQUE	2
5849	TPDVTDYAAK	99	540.27	2	31.13	1078.53	-3.5	UNIQUE	2
5884	TDVRDYADYK	99	415.533	3	31.2	1243.58	-4.8	UNIQUE	2
5887	HVDWKDYAEK	99	430.546	3	31.21	1288.62	-3.9	UNIQUE	2
5895	YFDKVDYAEK	99	426.21	3	31.22	1275.61	-3.7	UNIQUE	2
6088	MNDLPDYATK	99	591.774	2	31.65	1181.54	-4.5	UNIQUE	2
6090	LEDVGDYAAK	99	540.269	2	31.65	1078.53	-5.2	UNIQUE	2
6192	GPDMEDYAFK	99	594.253	2	31.88	1186.5	-4.7	UNIQUE	2
6293	PADLPDYAQK	99	558.785	2	32.11	1115.56	-4.2	UNIQUE	2
6328	VFDVHDYSEK	99	413.198	3	32.18	1236.58	-4.6	UNIQUE	2
6446	PEQDLDPYAK	99	587.788	2	32.45	1173.57	-4.8	UNIQUE	2
6521	LTDVPDYASK	99	554.285	2	32.61	1106.56	-4.3	UNIQUE	2
6531	LDKPDYAQFK	99	408.55	3	32.64	1222.63	-4.2	UNIQUE	2
6602	MDDDVEDYAK	99	608.243	2	32.79	1214.48	-3.4	UNIQUE	2
6676	EVEDYASTMK	99	594.264	2	32.95	1186.52	-3.9	UNIQUE	2
7090	STDLEDYAMK	99	594.263	2	33.87	1186.52	-5	UNIQUE	2
7092	SMDLEDYAMK	99	617.259	2	33.88	1232.51	-1.8	UNIQUE	2
7322	LGDLMDYSEK	99	593.274	2	34.38	1184.54	-4.5	UNIQUE	2
7330	PWDKQDYSFK	99	438.213	3	34.4	1311.62	-5.1	UNIQUE	2
7353	DMEDYAAFQK	99	616.763	2	34.45	1231.52	-4.7	UNIQUE	2
7359	FDYEDYAARK	99	426.201	3	34.46	1275.59	-4.7	UNIQUE	2
7639	MMDLHDYAWK	99	447.528	3	35.07	1339.57	-4.5	UNIQUE	2
8153	YLDTHDYAFK	99	424.538	3	36.19	1270.6	-4.9	UNIQUE	2
8242	ADLQDYAAVK	99	546.786	2	36.38	1091.56	-4	UNIQUE	2
8786	ALDVPDYAGK	99	524.274	2	37.52	1046.54	-5	UNIQUE	2
9163	PVDWKDYAEK	99	417.21	3	38.33	1248.61	-3.5	UNIQUE	2
9191	WSDVEDYAAK	99	591.773	2	38.39	1181.54	-3.3	UNIQUE	2
9206	VFDLHDYASK	99	398.535	3	38.42	1192.59	-4.7	UNIQUE	2
9377	WSDVPDYAEK	99	604.781	2	38.78	1207.55	-3.4	UNIQUE	2
9556	WDDFKDYADK	99	434.529	3	39.16	1300.57	-4.3	UNIQUE	2
10041	MEDFVDYADK	99	624.263	2	40.14	1246.52	-5.2	UNIQUE	2
10079	YEDLEDYAAK	99	608.278	2	40.21	1214.55	-4	UNIQUE	2
10769	DVHDYAHFWK	99	439.544	3	41.6	1315.61	0.7	UNIQUE	2
11000	MYDFPDYASK	99	626.269	2	42.09	1250.53	-3.2	UNIQUE	2
11238	FMMDLEDYAK	99	647.279	2	42.56	1292.54	0.5	UNIQUE	2
12111	ADWRDYADLK	99	417.873	3	44.32	1250.6	-4.4	UNIQUE	2
12877	LTDLQDYSFK	99	614.812	2	45.87	1227.61	-2.5	UNIQUE	2
13718	YVDWQDYADK	99	651.291	2	47.59	1300.57	-4.1	UNIQUE	2
13759	YFDVEDYAAK	99	610.283	2	47.67	1218.56	-4	UNIQUE	2
13803	PWDVQDYAYK	99	642.304	2	47.77	1282.6	-3.3	UNIQUE	2
15782	LMDLEDYAFK	99	630.3	2	51.71	1258.59	-4.1	UNIQUE	2
16929	WFWYTHPQFK	99	480.237	3	53.96	1437.7	-5.4	UNIQUE	2
17119	FFDVQDYAYK	99	647.806	2	54.32	1293.6	-4.6	UNIQUE	2
17752	FDYEDYAEWK	99	682.79	2	55.52	1363.57	-4.8	UNIQUE	2
18248	YYDLPDYAFK	99	647.309	2	56.45	1292.61	-3.9	UNIQUE	2
19768	FFDLEDYSVK	99	631.306	2	59.36	1260.6	-4.8	UNIQUE	2
21967	YFWWQYMMYK	99	788.838	2	63.52	1575.67	-4.4	UNIQUE	2
22067	PFDAQLLVFK	99	588.84	2	63.7	1175.67	-3.4	UNIQUE	2
22380	FMLLFAVPGK	99	569.326	2	64.29	1136.64	-3.7	UNIQUE	2
26373	ETDWELLVFK	99	639.837	2	71.42	1277.67	-4.5	UNIQUE	2
27336	WFDAQLLVFK	99	633.353	2	73.07	1264.7	-4.7	UNIQUE	2
4444	PVPDMDPYAK	98	574.274	2	27.63	1146.54	-3.9	UNIQUE	2
4791	TMLDMPDYAK	98	608.27	2	28.54	1214.53	-4.8	UNIQUE	2
6516	TMTDLQDYAK	98	600.779	2	32.6	1199.55	-4.2	UNIQUE	2
8569	HDLDPYAYYK	98	642.303	2	37.07	1282.6	-4.4	UNIQUE	2
10348	MDLHDYAFYK	98	439.867	3	40.75	1316.59	-4.4	UNIQUE	2
11063	ALQDLQDYAK	98	582.304	2	42.22	1162.6	-3.2	UNIQUE	2
34628	WPPFVGWWWK	98	694.354	2	85.72	1386.7	-6.4	UNIQUE	2
2608	LDRMRDYVDK	97	442.557	3	21.25	1324.66	-4	UNIQUE	2
4563	APDMPDYAYK	97	593.265	2	27.93	1184.52	-2	UNIQUE	2
7542	PLVDVHDYAK	97	385.875	3	34.87	1154.61	-5.4	UNIQUE	2
9240	VGDWPDYESK	97	597.772	2	38.49	1193.54	-5	UNIQUE	2
10722	SPDLEDFSYK	97	600.282	2	41.51	1198.55	-1.3	UNIQUE	2
20914	EFDLADYWSK	97	636.797	2	61.56	1271.58	-2.6	UNIQUE	2
3473	KGDHLDYFAK	96	398.207	3	24.72	1191.6	-3.5	UNIQUE	2
3620	PTDVDMYASK	96	571.26	2	25.14	1140.51	-5.4	UNIQUE	2
6435	NGDLEDYASK	96	555.754	2	32.42	1109.5	-4.4	UNIQUE	2
7391	MDEDYAAKMK	96	616.764	2	34.54	1231.52	-7	UNIQUE	2
7611	NDDLADYAEK	96	576.76	2	35.01	1151.51	-3.4	UNIQUE	2
10305	TVDLPDYSSK	96	562.282	2	40.67	1122.56	-4.8	UNIQUE	2
13527	YWMMLTLNAK	96	651.321	2	47.2	1300.63	-3.2	UNIQUE	2
14996	LFDVEDYADK	96	607.288	2	50.15	1212.57	-3.1	UNIQUE	2
4432	PVPDMPDAYK	95	574.275	2	27.6	1146.54	-2.4	UNIQUE	2
7266	VEGDLPDYAK	95	553.278	2	34.25	1104.55	-3.1	UNIQUE	2
7314	LQDVEDYVSK	95	597.802	2	34.37	1193.59	-2.8	UNIQUE	2
7400	WTDLPDYSHK	95	420.87	3	34.55	1259.59	-5	UNIQUE	2
11827	EQDWPDYAYK	95	657.29	2	43.74	1312.57	-5.3	UNIQUE	2
3757	KDVHDYAYLK	94	417.555	3	25.54	1249.65	-3.1	UNIQUE	2
4446	PEDHLDSYYK	94	422.529	3	27.63	1264.57	-5	UNIQUE	2
6290	LMDFQDYAHK	94	428.199	3	32.1	1281.58	-4.9	UNIQUE	2
11701	YPYDVDPAYK	94	615.292	2	43.48	1228.58	-6	UNIQUE	2
33454	LWHMRKWMDK	94	723.367	2	83.7	1444.72	-1.5	UNIQUE	2
3876	FMDTSDYADK	93	604.248	2	25.92	1206.49	-4.4	UNIQUE	2
4413	QMRDLEDYAK	93	428.538	3	27.55	1282.6	-4.4	UNIQUE	2
4827	LMKDVDYSYK	93	426.211	3	28.63	1275.62	-3.7	UNIQUE	2
5040	LDHDYAHLTK	93	404.542	3	29.2	1210.61	-5.1	UNIQUE	2
7198	GPDVEDAYVK	93	546.27	2	34.11	1090.53	-3.7	UNIQUE	2
13437	LNDLDPYSFK	93	605.806	2	47.02	1209.6	-4.4	UNIQUE	2
16482	YFMDWPDSFK	93	675.792	2	53.08	1349.58	-3.6	UNIQUE	2
3538	MMELRDYADK	92	434.864	3	24.92	1301.57	-4.2	UNIQUE	2
6680	AEFDMDPYAK	92	601.261	2	32.96	1200.51	-4.4	UNIQUE	2
4386	MQRDELDYAK	91	428.538	3	27.49	1282.6	-3.9	UNIQUE	2
6568	HADMWDYADK	91	633.761	2	32.72	1265.51	-4	UNIQUE	2
12451	WMDLPDAYTK	91	627.792	2	44.98	1253.58	-4.2	UNIQUE	2
35870	PLVFLWNLLK	91	621.39	2	87.93	1240.77	-3.2	UNIQUE	2
3778	LQHTDYAYLK	90	417.554	3	25.6	1249.65	-4.9	UNIQUE	2
5013	MYDTVDYAEK	90	625.271	2	29.13	1248.53	-4.9	UNIQUE	2
6369	DFMQDYAMYK	90	671.772	2	32.28	1341.54	-5	UNIQUE	2
4475	EPDLHDYSYK	89	422.529	3	27.7	1264.57	-4.5	UNIQUE	2
4798	KAMYMVPDMK	89	410.204	3	28.56	1227.58	6.1	UNIQUE	2
5160	WMADMEDYSK	89	653.754	2	29.49	1305.5	-4.8	UNIQUE	2
6412	LDPDYASRVK	89	388.21	3	32.37	1161.61	-4.2	UNIQUE	2
6468	DLPDYAVRSK	89	581.812	2	32.49	1161.61	-4.2	UNIQUE	2
12995	LGVVVAWNMK	89	566.318	2	46.12	1130.63	-5.3	UNIQUE	2
15937	VDLEDYANFK	89	606.796	2	52.03	1211.58	-3.4	UNIQUE	2
3259	YHDLDPYAHK	88	419.869	3	23.98	1256.59	-6.8	UNIQUE	2
3763	MKFTDYAAFK	88	407.542	3	25.56	1219.61	-0.5	UNIQUE	2
5091	LDHDYTAHLK	88	404.542	3	29.32	1210.61	-5.1	UNIQUE	2
6362	VFDVHDEYSK	88	413.198	3	32.26	1236.58	-4.6	UNIQUE	2
8657	HDLEMVAYYK	88	642.305	2	37.26	1282.6	-4.7	UNIQUE	2
16395	FYDYPDAYFK	88	664.3	2	52.92	1326.59	-5.4	UNIQUE	2
3450	HWDQDYAAHK	87	423.862	3	24.64	1268.57	-4.1	UNIQUE	2
6569	HADWDMYADK	87	633.761	2	32.72	1265.51	-4	UNIQUE	2
13478	LNDLPDSYFK	87	605.806	2	47.1	1209.6	-5.1	UNIQUE	2
3365	GPELHDYAEK	86	386.523	3	24.34	1156.55	-4.5	UNIQUE	2
4659	KDMLFDYAQK	86	425.211	3	28.21	1272.62	-4.4	UNIQUE	2
6518	LDPDYARVSK	86	388.21	3	32.6	1161.61	-5.3	UNIQUE	2
11387	WEDMDPYAFK	86	658.791	2	42.86	1315.55	9.4	UNIQUE	2
4333	QWYDFDYSDK	85	455.862	3	27.34	1364.57	-2	UNIQUE	2
5646	FQDVQDYSAK	85	600.287	2	30.67	1198.56	-2.7	UNIQUE	2
16436	YFMDWDPYAK	85	675.792	2	53	1349.58	-4.4	UNIQUE	2
17083	VWDFGAYEPK	85	605.796	2	54.25	1209.58	-4	UNIQUE	2
3191	HDMEDYANLK	84	417.519	3	23.79	1249.54	-4.3	UNIQUE	2
3268	WNDLPDYAHK	84	419.87	3	24.01	1256.59	-5.7	UNIQUE	2
3698	KFMTDYAAFK	84	407.542	3	25.35	1219.61	-1.9	UNIQUE	2
6715	AEFDMYEGPK	84	601.261	2	33.04	1200.51	-4.7	UNIQUE	2
3156	KAYWEMYAAK	83	420.546	3	23.65	1258.62	-1.3	UNIQUE	2
4326	KAQQEDYAMK	83	409.531	3	27.32	1225.58	-3.5	UNIQUE	2
4756	MPTLQDYAFK	83	410.204	3	28.46	1227.6	-4.2	UNIQUE	2
23358	FYDLWDASFK	83	645.808	2	66.08	1289.61	-4.7	UNIQUE	2
4573	TWDRPDYADK	82	633.297	2	27.96	1264.58	-2.8	UNIQUE	2
8155	LYDTHDFFSK	82	424.538	3	36.2	1270.6	-4.9	UNIQUE	2
11239	FMMEDLDYAK	82	647.279	2	42.57	1292.54	0.5	UNIQUE	2
28624	WYPFLWYSMK	82	710.346	2	75.29	1418.68	-5.8	UNIQUE	2
5161	WMADDEYMSK	81	653.754	2	29.49	1305.5	-4.8	UNIQUE	2
16972	WFWQHHPQFK	81	720.356	2	54.04	1438.7	-5.2	UNIQUE	2
100 µM Gypyeydwe
Scan	Peptide	ALC (%)	m/z	z	RT	Mass	ppm	Uniqueness
2442	PHHPMPFGVK	99	387.869	3	20.1	1160.59	-4.6	UNIQUE
2741	MDMEDYAAMK	99	626.236	2	20.75	1250.46	-3.4	UNIQUE
3843	PVDMEDYAEK	99	606.264	2	23.04	1210.52	-4	UNIQUE
4773	LGDMPDYAAK	99	548.259	2	24.96	1094.51	-3.7	UNIQUE
5226	MLDMPDYANK	99	614.768	2	25.89	1227.53	-4	UNIQUE
5778	LDDMQDYAVK	99	606.779	2	27.04	1211.55	-4.4	UNIQUE
6046	TWDRPDYADK	99	422.533	3	27.6	1264.58	-4.3	UNIQUE
6051	FVQDMEDYAK	99	630.78	2	27.61	1259.55	-3	UNIQUE
6296	MPDVMDYAAK	99	586.258	2	28.13	1170.5	-2.8	UNIQUE
6721	MADLMDYAGK	99	573.249	2	29.03	1144.49	-4.7	UNIQUE
7510	FFDMKDYAEK	99	436.868	3	30.74	1307.59	-3.9	UNIQUE
7795	LEDVGDYAAK	99	540.269	2	31.35	1078.53	-4.7	UNIQUE
8033	PADLPDYAQK	99	558.786	2	31.84	1115.56	-3.2	UNIQUE
8252	LTDVPDYASK	99	554.285	2	32.29	1106.56	-4.1	UNIQUE
8386	MDDDVEDYAK	99	608.243	2	32.57	1214.48	-3.5	UNIQUE
9064	LGDLMDYESK	99	593.274	2	33.97	1184.54	-4.8	UNIQUE
10084	ADLQDYAAVK	99	546.786	2	35.99	1091.56	-3.3	UNIQUE
11257	WSDVPDYAEK	99	604.781	2	38.27	1207.55	-3.5	UNIQUE
11528	WDDFKDYADK	99	434.529	3	38.78	1300.57	-4.3	UNIQUE
12096	YEDLEDYAAK	99	608.278	2	39.85	1214.55	-3.8	UNIQUE
12999	MYDFPDYASK	99	626.27	2	41.59	1250.53	-2.4	UNIQUE
13157	MYDFMEEASK	99	633.259	2	41.88	1264.51	-5.8	UNIQUE
13400	FMMDLEDYAK	99	647.274	2	42.34	1292.54	-5.7	UNIQUE
15121	LTDLQDYSFK	99	614.812	2	45.56	1227.61	-4	UNIQUE
15125	LGVVVAWNMK	99	566.317	2	45.56	1130.63	-5.9	UNIQUE
16011	YFDVEDYAAK	99	610.282	2	47.19	1218.56	-4.6	UNIQUE
18239	LMDLEDYAFK	99	630.299	2	51.21	1258.59	-4.7	UNIQUE
19374	WFWYTHPQFK	99	480.238	3	53.26	1437.7	-4.9	UNIQUE
20351	VYYEDYAEWK	99	682.818	2	55.03	1363.61	9.7	UNIQUE
20373	FDYEDYAEWK	99	682.79	2	55.06	1363.57	-4.1	UNIQUE
20450	FDYEDTMEWK	99	689.781	2	55.2	1377.55	-5.9	UNIQUE
24706	YFWWQYMMYK	99	788.84	2	62.78	1575.67	-2.2	UNIQUE
25145	FMLLFAVPGK	99	569.326	2	63.53	1136.64	-4.5	UNIQUE
30335	WFDAQLLVFK	99	633.352	2	72.41	1264.7	-5.2	UNIQUE
35811	LFSFLQSLLK	99	597.863	2	81.64	1193.72	-4.8	UNIQUE
38647	PLVFLWNLLK	97	621.389	2	86.22	1240.77	-5	UNIQUE
2812	DMMDEYAAMK	96	626.236	2	20.9	1250.46	-3.8	UNIQUE
13764	YPYDVPDFSK	96	615.293	2	43.03	1228.58	-4.7	UNIQUE
15971	YVDWQDYADK	96	651.29	2	47.11	1300.57	-4.6	UNIQUE
20820	YYDLDPYAFK	96	647.309	2	55.85	1292.61	-3.2	UNIQUE
16447	LFNLAMEVQK	95	604.326	2	47.96	1206.64	-4.6	UNIQUE
16050	PWDVQDYAYK	94	642.304	2	47.25	1282.6	-3.8	UNIQUE
6391	TMLDMDPYAK	93	608.271	2	28.33	1214.53	-3	UNIQUE
15037	KTTLQDYSFK	93	615.336	2	45.4	1228.65	9.6	UNIQUE
7387	GMDVVDYAAK	91	542.26	2	30.48	1082.51	-1.2	UNIQUE
34774	FFSLMLMLWK	90	665.851	2	79.99	1329.7	-7	UNIQUE
6336	MPVDDMYAAK	89	586.257	2	28.21	1170.5	-4	UNIQUE
16506	LFNLAKDMEK	87	604.327	2	48.07	1206.64	-3.5	UNIQUE
17413	LFDVEDDFSK	87	607.287	2	49.7	1212.57	-5.1	UNIQUE
16448	LFNLAPYDQK	86	604.326	2	47.96	1206.64	-1.7	UNIQUE
31696	WYPFLWFSMK	86	710.347	2	74.71	1418.68	-3.9	UNIQUE
7870	KAPWEAPYTK	85	397.22	3	31.5	1188.63	8.2	UNIQUE
10446	HDLPDAYYYK	85	642.305	2	36.68	1282.6	-2.6	UNIQUE
32216	LEKAFFKHYK	85	437.256	3	75.63	1308.73	9.9	UNIQUE
39146	FTALLFDWFK	85	643.848	2	87.03	1285.69	-3.2	UNIQUE
6122	APDMPDYAYK	84	593.263	2	27.76	1184.52	-4.2	UNIQUE
6848	MADLDYMAGK	84	573.25	2	29.29	1144.49	-2.9	UNIQUE
20893	YYDLPDAYFK	84	647.308	2	55.98	1292.61	-4.4	UNIQUE
2413	KRMVDDDGVK	83	387.87	3	20.04	1160.6	-8.3	UNIQUE
9435	MMDLHDYAWK	83	447.528	3	34.71	1339.57	-5.9	UNIQUE
30699	WFWGALLVFK	83	633.367	2	73.02	1264.71	6.1	UNIQUE
39139	LDKKFYGYMK	83	646.345	2	87.01	1290.68	-3.1	UNIQUE
40186	NLFFLMLNFK	83	651.354	2	88.71	1300.7	-5.2	UNIQUE
6418	MTLDMDPSFK	82	608.271	2	28.39	1214.53	-3.4	UNIQUE
32180	LEKYRLHSHK	82	437.256	3	75.57	1308.74	4.1	UNIQUE
40058	WFWARWPDFK	82	719.358	2	88.49	1436.71	-9	UNIQUE
6102	APDMFSPDYK	81	593.265	2	27.71	1184.52	-1.5	UNIQUE
10447	HDLSPFDYYK	81	642.305	2	36.68	1282.6	-2.6	UNIQUE
32074	KYSLVLWHHK	81	437.255	3	75.36	1308.75	-1.8	UNIQUE

## Sheet: SI Fig 27
Sequences identified from nLC-MS/MS characterization of a 1 x 10^9-member (X)12K library
Scan	Peptide	ALC (%)	m/z	z	RT	Mass	ppm	Uniqueness
8918	PYENADFFHKVSK	99	527.598	3	40.51	1579.78	-3.8	UNIQUE
10004	VDQDELEVAEPGK	99	714.352	2	43.63	1426.69	-3	UNIQUE
14870	PTDYYFAKYLPQK	99	544.951	3	58.96	1631.83	-2.4	UNIQUE
16406	DYYTDNWSAPSFK	99	796.853	2	64.52	1591.69	-2.1	UNIQUE
16907	LLMSAWENVYDYK	99	823.896	2	66.57	1645.78	-1.9	UNIQUE
17001	LMQDFFYDYNAYK	99	866.886	2	66.97	1731.76	-1.9	UNIQUE
6839	SGELNPKAAFHYK	98	365.945	4	34.51	1459.76	-5.3	UNIQUE
8495	YGHVDKYYYSWRK	98	441.72	4	39.25	1762.86	-3.6	UNIQUE
8954	NAYASMVMFMMTK	98	794.335	2	40.61	1586.66	-3.2	UNIQUE
9537	DGLFYMNNNMTGK	98	768.332	2	42.34	1534.65	-3	UNIQUE
9751	LGAWMPHHESWYK	98	414.947	4	42.92	1655.77	-4.9	UNIQUE
10212	VVSPQLEDSESLK	98	715.378	2	44.2	1428.75	-3.5	UNIQUE
10739	FPLALQSYQTHNK	98	515.942	3	45.83	1544.81	-3.1	UNIQUE
10977	LVVHLASTDLTAK	98	456.272	3	46.53	1365.8	-3.8	UNIQUE
11457	FGSMVTNNPFESK	98	736.844	2	47.84	1471.68	-2.4	UNIQUE
14448	DYSGYMAPFSYAK	98	757.832	2	57.15	1513.65	-3.9	UNIQUE
17087	LLPLHSWTLVVPK	98	501.312	3	67.24	1500.92	-2	UNIQUE
17181	FQFMSYADLYSPK	98	806.376	2	67.67	1610.74	-3.6	UNIQUE
18207	LWNQNYGWQSFYK	98	866.912	2	72.94	1731.82	-4.2	UNIQUE
19679	YEPLPFLNDWNPK	98	816.411	2	82.79	1630.81	-3.8	UNIQUE
19733	DFDPDTWLSNVSK	98	761.859	2	83.13	1521.71	-3.8	UNIQUE
3331	DFKHVAAWHPTHK	97	393.958	4	24.3	1571.81	-4.3	UNIQUE
3561	YNMDAGEAETPMK	97	744.307	2	24.98	1486.61	-5.1	UNIQUE
4300	VGLAFEQAKQARK	97	361.963	4	27.06	1443.83	-5.3	UNIQUE
5266	MGATLAKVKWDGK	97	473.928	3	29.85	1418.77	-4.9	UNIQUE
6003	VGFQDGHTEFVRK	97	380.449	4	32.09	1517.77	-5.1	UNIQUE
6369	SQMPSNSFVFHAK	97	498.908	3	33.07	1493.71	-4.3	UNIQUE
6400	HFANSDVKDYYTK	97	529.59	3	33.18	1585.75	-3.1	UNIQUE
7718	SNDVYNAHFWKQK	97	409.704	4	37.05	1634.8	-5.8	UNIQUE
9662	FFTFVTHLKDHGK	97	394.714	4	42.71	1574.84	-4.9	UNIQUE
9966	APLTAHPNLTWNK	97	487.935	3	43.54	1460.79	-3.4	UNIQUE
10542	VVFVDPVYLHEKK	97	393.727	4	45.26	1570.89	-5.5	UNIQUE
12652	DKFDKWFAVMPAK	97	533.276	3	51.54	1596.81	-3.6	UNIQUE
13209	VGADTWFPMQAAK	97	718.85	2	53.21	1435.69	-5.1	UNIQUE
14078	AEHWWGNYWKVPK	97	425.716	4	56.05	1698.84	-5.1	UNIQUE
16591	FMQNSEWFWNDAK	97	859.371	2	65.22	1716.74	-4.2	UNIQUE
17884	NPWGFGPYYYMYK	97	850.879	2	71.1	1699.75	-3.4	UNIQUE
3859	KGYHWLLHAEKAK	96	395.725	4	25.76	1578.88	-4.1	UNIQUE
4395	TGGAAYRDDLPSK	96	450.563	3	27.37	1348.67	-5.1	UNIQUE
4549	HWVDYHPGLSHGK	96	383.693	4	27.78	1530.75	-3.1	UNIQUE
5549	KSATLAQYQYHYK	96	533.946	3	30.7	1598.82	-3.5	UNIQUE
7616	HWLKEPNQHYYLK	96	439.481	4	36.77	1753.91	-5.2	UNIQUE
7654	KLSQLSDQYQSLK	96	512.948	3	36.84	1535.83	-5	UNIQUE
8220	PGASTDNAVRYLK	96	464.251	3	38.49	1389.74	-3.2	UNIQUE
9722	MSPFTLGNNPQDK	96	732.348	2	42.86	1462.69	-4	UNIQUE
10244	MNYNFNSMEYEEK	96	865.342	2	44.32	1728.68	-3.4	UNIQUE
10398	MALNTKEFEDRYK	96	411.709	4	44.82	1642.81	-4.9	UNIQUE
10420	QTSNFSQVSQQLK	96	747.385	2	44.87	1492.76	-4.8	UNIQUE
10513	LYRVEWFTSTKQK	96	421.982	4	45.18	1683.91	-6.3	UNIQUE
11849	LYMNPHPYWFGNK	96	561.267	3	49.04	1680.79	-4.7	UNIQUE
13892	FYPSPNDEMVTWK	96	814.871	2	55.41	1627.73	-3.8	UNIQUE
15211	VQEPFWDYEGGPK	96	775.865	2	59.96	1549.72	-3	UNIQUE
15597	YWVKAYNWQESFK	96	583.288	3	61.5	1746.85	-5.2	UNIQUE
15743	HFWENNDLLWLHK	96	584.297	3	61.94	1749.87	-2.6	UNIQUE
20946	LFDFGSQLVFWDK	96	800.908	2	93.79	1599.81	-4.3	UNIQUE
3294	HYETFSVMNRQGK	95	537.926	3	24.18	1610.76	-3.5	UNIQUE
3386	FLYMNMDTAPHKK	95	407.447	4	24.42	1625.77	-5.6	UNIQUE
4269	VGLAFEQAKPARK	95	354.212	4	26.98	1412.83	-4.8	UNIQUE
4959	TPEWEMKDQHNFK	95	426.949	4	28.98	1703.77	-3.6	UNIQUE
5834	VTVKNNVANWSNK	95	736.9	2	31.47	1471.79	-2.8	UNIQUE
6712	TADTVLYVNARAK	95	474.266	3	34.1	1419.78	-4.6	UNIQUE
7320	FKFEVQHNVQDAK	95	530.277	3	35.83	1587.82	-4.4	UNIQUE
7859	VDERKFSLDYGGK	95	504.929	3	37.47	1511.77	-5.3	UNIQUE
8116	LEMYVMEPGHFQK	95	547.256	3	38.2	1638.75	-4.9	UNIQUE
8152	LTKKQLVLTQNYK	95	394.743	4	38.29	1574.95	-4.5	UNIQUE
8746	NYYSPMQTAYSPK	95	782.856	2	40	1563.7	-3.5	UNIQUE
9148	MAQVQWHTAPFQK	95	529.6	3	41.17	1585.78	-2.8	UNIQUE
9692	WNSSWEHVSDTEK	95	535.241	3	42.76	1602.71	-3.7	UNIQUE
10024	DGYVVAMPNLYHK	95	761.377	2	43.67	1520.74	-3.3	UNIQUE
11242	KVNYWFMVKTDVK	95	558.299	3	47.26	1671.88	-3.3	UNIQUE
11463	WLEGNVDVMKKYK	95	402.969	4	47.83	1607.85	-2.8	UNIQUE
12894	LAQWFYNNAALKK	95	522.623	3	52.26	1564.85	-2.8	UNIQUE
14168	VLALFVMHTDELK	95	510.948	3	56.26	1529.83	-3.4	UNIQUE
19192	WLEEQVFQHLVFK	95	567.973	3	79.4	1700.9	-4.5	UNIQUE
3143	VMSQLNDTKDTVK	94	498.591	3	23.74	1492.76	-3.2	UNIQUE
3407	AANETEFETTKPK	94	488.913	3	24.54	1463.73	-6	UNIQUE
3819	STLFADDHQRFKK	94	531.281	3	25.77	1590.83	-3.6	UNIQUE
5469	WLHPGVDPAKENK	94	497.267	3	30.44	1488.78	-3	UNIQUE
5909	KFLEGWKVGTSRK	94	384.475	4	31.73	1533.88	-4.9	UNIQUE
11417	TWFKEYVMENPNK	94	567.606	3	47.75	1699.8	-3	UNIQUE
11779	LLYDATHRLFTTK	94	526.63	3	48.82	1576.87	-2.4	UNIQUE
12814	MYNDSSFDAVMLK	94	776.343	2	52.03	1550.67	-2.1	UNIQUE
14345	NLLNGDTLTLGMK	94	702.877	2	56.84	1403.74	-2.8	UNIQUE
2594	MTKPAGPYMLAKK	93	367.45	4	22.18	1465.78	-5.3	UNIQUE
2987	HLHHDWLANHEDK	93	413.451	4	23.36	1649.78	-3.4	UNIQUE
3217	KQMPQVVELKKYK	93	409.241	4	23.93	1632.94	-3.2	UNIQUE
3702	MALAYMGSMGSGK	93	675.793	2	25.33	1349.58	-4.9	UNIQUE
4804	FSAEWGSNHYKQK	93	395.944	4	28.51	1579.75	-3.5	UNIQUE
4835	KNFWTGPATMHPK	93	510.593	3	28.61	1528.76	-3	UNIQUE
7114	FQNPVKSNEEAYK	93	518.262	3	35.31	1551.77	-2.9	UNIQUE
8016	NEAEPVTTDEPLK	93	721.359	2	37.91	1440.71	-4.5	UNIQUE
9284	PADDVNWMEQKFK	93	541.591	3	41.59	1621.76	-3.6	UNIQUE
10347	SGREWFQTPYHMK	93	417.202	4	44.64	1664.79	-5.2	UNIQUE
11350	NEESTGVTQLDLK	93	716.865	2	47.59	1431.72	-2.8	UNIQUE
11870	LWQEEVSEGDSYK	93	784.862	2	49.09	1567.72	-3.5	UNIQUE
13440	EMEFTMMDQFELK	93	863.36	2	53.88	1724.71	-2.4	UNIQUE
13717	WSQTRWVDTLNVK	93	544.625	3	54.87	1630.86	-2.6	UNIQUE
3813	KRVLLTHKSAVWK	92	391.999	4	25.64	1563.97	-4	UNIQUE
4398	MALGYHKEHVWPK	92	537.611	3	27.38	1609.82	-4.3	UNIQUE
5068	KVRFQTENYVQAK	92	537.297	3	29.27	1608.87	-3.1	UNIQUE
10177	ESLTETTALMQDK	92	741.359	2	44.08	1480.71	-3.6	UNIQUE
10481	VAMNWMSVNVTMK	92	779.361	2	45.08	1556.72	-5	UNIQUE
10797	PADDVNWMEPKFK	92	531.256	3	45.98	1590.75	-2.8	UNIQUE
11546	YTGDYSMHDYTFK	92	542.899	3	48.15	1625.68	-4.5	UNIQUE
14295	NELWLFSPTPHQK	92	532.613	3	56.65	1594.83	-4.7	UNIQUE
2413	KWHGQRNGQLLPK	91	390.976	4	21.65	1559.88	-4	UNIQUE
2917	NGMYTQDADYHQK	91	529.227	3	23.23	1584.66	-2.5	UNIQUE
7267	GTRPMMWSFAHMK	91	403.438	4	35.71	1609.73	-4.6	UNIQUE
8535	PFKADQLKAFAEK	91	497.947	3	39.37	1490.82	-3.2	UNIQUE
8612	LGELAYEHAYGQK	91	493.251	3	39.59	1476.74	-2.7	UNIQUE
9387	ALYYQQWNKPEMK	91	571.95	3	41.89	1712.83	-3	UNIQUE
9910	EWNMTDEPQLMMK	91	850.357	2	43.35	1698.71	-3	UNIQUE
10847	SAPTPEALGPLMK	91	663.856	2	46.13	1325.7	-2.4	UNIQUE
15670	HNVNFEWYFEEDK	91	878.388	2	61.7	1754.77	-4.1	UNIQUE
16461	QAFAQLMPLSLPK	91	729.908	2	64.72	1457.81	-3.8	UNIQUE
6406	VHKVFDAFARETK	90	387.466	4	33.16	1545.84	-3.7	UNIQUE
12797	KVNYWFMVKESVK	90	552.968	3	51.94	1655.89	-2.2	UNIQUE
13337	LFLNHLTVMPYNK	90	535.624	3	53.63	1603.85	-3.4	UNIQUE
14221	MGLVVEQDFVVNK	90	746.893	2	56.46	1491.78	-3.5	UNIQUE
14964	VQNVVRQYSYWLK	90	561.309	3	59.23	1680.91	-3.5	UNIQUE
15316	YYMQYTYENFGLK	90	867.892	2	60.39	1733.78	-3.5	UNIQUE
15654	VFFVKLAPPLYMK	90	523.305	3	61.66	1566.9	-4.6	UNIQUE
17616	WLGEEWPENFGQK	90	809.883	2	69.75	1617.76	-4.2	UNIQUE
18650	PPAPFFLGAPAFK	90	679.881	2	75.25	1357.75	-4.7	UNIQUE
2361	KYEDHRQDLMTVK	89	420.214	4	21.71	1676.83	-2.6	UNIQUE
4177	KDKTQMAPQTKDK	89	506.605	3	26.7	1516.8	-6.8	UNIQUE
5420	HETHSALPVLDEK	89	492.258	3	30.31	1473.76	-3.2	UNIQUE
5543	LFHFKALTKNENK	89	397.978	4	30.65	1587.89	-3.4	UNIQUE
5661	KNVPDPAMAGTFK	89	464.241	3	31.02	1389.71	-4.9	UNIQUE
5772	NAPQTLEVSDDMK	89	731.844	2	31.33	1461.68	-2.8	UNIQUE
7800	KLWWDKHNFAQSK	89	422.474	4	37.31	1685.88	-6.3	UNIQUE
12354	LHFVQHFQFYLHK	89	436.485	4	50.51	1741.92	-5	UNIQUE
13261	AVMNWMSVNVTMK	89	771.365	2	53.38	1540.72	-3.2	UNIQUE
14181	YMPNMSFANSYWK	89	835.358	2	56.35	1668.71	-2.9	UNIQUE
16223	QAGMFLFYDAVNK	89	759.871	2	63.81	1517.73	-4.2	UNIQUE
3896	KDRQTVLWVTKDK	88	404.736	4	25.9	1614.92	-4	UNIQUE
4281	VGLAFEQAKARPK	88	471.947	3	26.97	1412.83	-4.5	UNIQUE
7286	KNLVEEEKVVLNK	88	514.305	3	35.74	1539.9	-3.4	UNIQUE
8700	FKFEVQHNVPDAK	88	519.942	3	39.9	1556.81	-4.1	UNIQUE
11472	ELLHFPKDMEADK	88	524.6	3	47.83	1570.78	-2.1	UNIQUE
19948	VDNGVPFLNTVWK	88	744.4	2	84.7	1486.79	-5.2	UNIQUE
2174	KSGLPLKMNYGHK	87	372.707	4	21.12	1486.81	-5.3	UNIQUE
2557	KKNALSESSFPGK	87	464.591	3	22.07	1390.76	-4.7	UNIQUE
3180	KNHTGVFVHDGFK	87	495.596	3	24.02	1483.77	-2.5	UNIQUE
8805	KTQVLSDQYPSLK	87	502.613	3	40.18	1504.83	-5.3	UNIQUE
8837	FYAGWYEVKHGEK	87	403.951	4	40.29	1611.78	-5.3	UNIQUE
9088	MRWFNKDMDKNLK	87	431.972	4	40.99	1723.87	-3.6	UNIQUE
13630	GDYVVAMPNLYHK	87	502.588	3	54.59	1504.75	-4.3	UNIQUE
3174	KHDKKVARFVWYK	86	426.75	4	23.8	1702.98	-3.4	UNIQUE
3355	KTMPAGPYMLAKK	86	363.451	4	24.4	1449.78	-5.3	UNIQUE
3890	HFGWLNHESNEHK	86	409.195	4	25.86	1632.75	-3.6	UNIQUE
4198	KSTDPPVSYMTSK	86	480.577	3	26.85	1438.71	-2.2	UNIQUE
7280	KRTVAEWGDLEAK	86	501.273	3	35.7	1500.8	-4.8	UNIQUE
7868	KSQAFNHKDWWLK	86	562.964	3	37.5	1685.88	-5.6	UNIQUE
9435	PKYHFAWKAGWMK	86	416.967	4	42.04	1663.84	-3.3	UNIQUE
9891	EGARWMVEEAWRK	86	416.458	4	43.42	1661.81	-3	UNIQUE
13054	FSSTHGSTPFFWK	86	509.916	3	52.75	1526.73	-3.4	UNIQUE
13690	DWFMGDYTNDKLK	86	549.918	3	54.78	1646.74	-4.4	UNIQUE
14541	DTLTETTALMQDK	86	733.361	2	57.48	1464.71	-3.2	UNIQUE
16500	MWSTFSGYFTGAK	86	749.342	2	64.86	1496.68	-4.1	UNIQUE
17670	MWSTFSGYFTAGK	86	741.346	2	70	1480.68	-2.4	UNIQUE
18731	MKFMSYADLYSPK	86	798.378	2	75.73	1594.75	-7.5	UNIQUE
19794	FVWLEMLTSDVDK	86	799.396	2	83.54	1596.79	-4.8	UNIQUE
2856	KGHDSHTFYQWNK	85	412.449	4	23.02	1645.77	-4	UNIQUE
2831	SQNGNHDDLPVEK	85	484.565	3	23	1450.68	-4.1	UNIQUE
4164	KDNNLFAPQTKDK	85	380.205	4	26.75	1516.8	-5.3	UNIQUE
4642	VHDYYQFRAHVSK	85	412.962	4	28.09	1647.83	-3.9	UNIQUE
10047	PLPHYMFKATMYK	85	411.211	4	43.74	1640.82	-3.5	UNIQUE
12559	KVAAKWGVLSYLK	85	487.968	3	51.2	1460.89	-3.3	UNIQUE
16342	NEYEFMAWWKVPK	85	581.615	3	64.25	1741.83	-2.6	UNIQUE
2582	PPQDHFFKHPDHK	84	407.955	4	22.19	1627.8	-5.6	UNIQUE
3171	PPMDVVPPHSGTK	84	459.57	3	23.84	1375.69	-3	UNIQUE
3514	HLVFTHTRPHMVK	84	401.224	4	24.78	1600.88	-6.5	UNIQUE
4807	SDKMYMDKGFALK	84	391.942	4	28.53	1563.74	-2.9	UNIQUE
5106	KATWMETMPQVTK	84	527.929	3	29.39	1580.77	-3.2	UNIQUE
6140	KTDMMHGKHLFTK	84	393.958	4	32.44	1571.81	-2.2	UNIQUE
6178	MEWMAAEQQTSEK	84	800.339	2	32.56	1598.67	-4.2	UNIQUE
9757	DMVRTWSMQNFDK	84	563.586	3	42.95	1687.74	-5.2	UNIQUE
13525	GFNTARVFATSWK	84	495.263	3	54.15	1482.77	-4.2	UNIQUE
14292	WGFDFDAPTEMRK	84	538.914	3	56.66	1613.73	-5.5	UNIQUE
4423	DSENELVKGPENK	83	486.577	3	27.41	1456.72	-4.7	UNIQUE
4810	KLAFGKDMYMSDK	83	522.253	3	28.53	1563.74	-3	UNIQUE
6114	WHAHQNEWMMAVK	83	566.924	3	32.34	1697.76	-3.8	UNIQUE
9882	MAQVQWHTAQFQK	83	534.603	3	43.24	1600.79	-3.6	UNIQUE
11283	WEVTVKGTESWNK	83	521.602	3	47.35	1561.79	-2.9	UNIQUE
11333	SAPTPEALGQLMK	83	679.359	2	47.51	1356.71	-2.9	UNIQUE
13548	DAVELWDNPMMPK	83	788.857	2	54.24	1575.71	-3.7	UNIQUE
18125	DQYEFMAWWKVPK	83	576.283	3	72.42	1725.83	-3.8	UNIQUE
20880	NQSAQLMPLSLPK	83	713.396	2	93.32	1424.78	-2.1	UNIQUE
3073	ANYRFHGKHLFTK	82	405.224	4	23.59	1616.87	-2.4	UNIQUE
3837	KDRNDMLQLASDK	82	516.929	3	25.75	1547.77	-4.2	UNIQUE
7261	YSYMKRVATDQLK	82	534.618	3	35.64	1600.84	-4.2	UNIQUE
7744	ESSMLVSQMPLTK	82	741.367	2	37.14	1480.73	-4.7	UNIQUE
8593	LGGELAYEHQYQK	82	512.258	3	39.65	1533.76	-2.9	UNIQUE
9833	WDRSSTVPPPEYK	82	520.93	3	43.13	1559.77	-4.1	UNIQUE
11110	PDFRGPYYWPRGK	82	410.213	4	46.87	1636.83	-2.9	UNIQUE
14048	SALAPFNTSFTAK	82	677.358	2	55.97	1352.71	-5.1	UNIQUE
15308	KWLFVGGATELWK	82	511.954	3	60.36	1532.85	-6.9	UNIQUE
2367	PVEKFSQDDNPHK	81	385.693	4	21.69	1538.75	-4.2	UNIQUE
3202	KESWHQRERFYGK	81	438.227	4	23.95	1748.89	-3.2	UNIQUE
5291	SMDSYHYKVSPFK	81	401.694	4	29.92	1602.75	-2.5	UNIQUE
8166	SVSPSYDMTMDAK	81	723.813	2	38.39	1445.62	-3.9	UNIQUE
8223	KVKNYEPDMPTVK	81	521.943	3	38.49	1562.81	-3	UNIQUE
8510	FLYMNMDATPHKK	81	532.266	3	39.4	1593.78	-2.8	UNIQUE
9865	NDFFRLQSQNMPK	81	547.27	3	43.2	1638.79	-3.3	UNIQUE
10681	NWHDQPADYNAMK	81	530.234	3	45.62	1587.69	-5.2	UNIQUE
16486	LHWKLNYLDDLMK	81	568.633	3	64.8	1702.89	-5.3	UNIQUE
16525	MVFFEFMKARYGK	81	413.964	4	64.96	1651.84	-5.4	UNIQUE

## Sheet: SI Fig 30
Sequences identified from nLC-MS/MS characterization of a 2 x 10^8-member (X)4(pS)(X)4K library
Scan	Peptide	ALC (%)	m/z	z	RT	Mass	ppm	Uniqueness
1248	KnQKsVLpeK	86	427.57	3	13.89	1279.69	-1.6	UNIQUE
1569	KyAysDKcTK	83	434.213	3	14.86	1299.62	-1.6	UNIQUE
1625	KKTmsmVTTK	84	398.559	3	15.03	1192.66	-1.8	UNIQUE
1664	VTVfsccgmK	95	402.243	3	15.2	1203.71	-1.6	UNIQUE
1760	KpQVseryTK	90	451.551	3	15.51	1351.63	-1.9	UNIQUE
1813	DLArscmcQK	93	414.551	3	15.71	1240.63	-1.5	UNIQUE
1859	LhycsTrAcK	86	436.542	3	15.8	1306.61	-2	UNIQUE
2261	VeQDsncfKK	92	436.901	3	16.93	1307.68	-1.9	UNIQUE
2476	cVKVsrTeyK	89	442.231	3	17.53	1323.67	-2	UNIQUE
2434	KyTcsyKLQK	88	452.572	3	17.49	1354.7	-2.1	UNIQUE
2660	cVLrscTyTK	82	428.228	3	18.06	1281.66	-1.9	UNIQUE
2807	cTLVsThnKK	93	413.548	3	18.5	1237.63	-1.7	UNIQUE
2849	ferhsTcQrK	81	477.559	3	18.63	1429.66	-1.5	UNIQUE
2981	KmcDsmcfeK	81	434.91	3	18.98	1301.71	-1.9	UNIQUE
3219	KfQKsnVmAK	95	416.247	3	19.73	1245.72	-1.8	UNIQUE
3342	ghcTsVDLeK	91	418.196	3	20.01	1251.57	-1.8	UNIQUE
3372	hVccsmwAQK	81	432.868	3	20.16	1295.58	-2.5	UNIQUE
3481	KnLLsrenAK	82	425.234	3	20.47	1272.68	-2	UNIQUE
3572	KDQTsVTVVK	92	395.207	3	20.66	1182.6	-2.6	UNIQUE
3627	yfcQsecDAK	90	439.551	3	20.83	1315.63	-2.1	UNIQUE
3636	AyKcsVnKfK	84	429.584	3	20.85	1285.73	-1.7	UNIQUE
3630	KAycsVnKfK	90	322.44	4	20.85	1285.73	-2	UNIQUE
3558	mpcpsDTrfK	83	432.55	3	20.8	1294.63	-2.5	UNIQUE
3845	KggcsyfyrK	86	467.584	3	21.43	1399.73	-2	UNIQUE
3984	KLLpsrVpKK	93	428.247	3	21.85	1281.72	-2.2	UNIQUE
4076	TcphsLLeKK	89	431.552	3	22.16	1291.64	-2.1	UNIQUE
4183	KgmnsyQyrK	92	463.228	3	22.48	1386.67	-1.7	UNIQUE
4418	TfQcsTKmmK	82	420.907	3	23.2	1259.7	-1.7	UNIQUE
4565	KhhKsAcLyK	94	447.543	3	23.58	1339.61	-1.7	UNIQUE
4621	hnKpsLherK	86	465.869	3	23.81	1394.59	-1.4	UNIQUE
4832	cyVTsmnKLK	84	420.568	3	24.42	1258.69	-2.6	UNIQUE
5006	VhcmsmhTcK	88	424.53	3	24.88	1270.57	-1.6	UNIQUE
5064	VVhAsTTeTK	91	591.764	2	25.02	1181.52	-1.3	UNIQUE
5153	yQVQsrVcDK	81	441.879	3	25.32	1322.62	-1.9	UNIQUE
5431	ghQDsVcTfK	83	426.54	3	26.08	1276.6	-1.1	UNIQUE
5470	KmcmsLATVK	96	387.896	3	26.18	1160.67	-1.8	UNIQUE
5643	rprfsnKQhK	87	476.899	3	26.66	1427.68	-1.6	UNIQUE
5672	mpcVsQLpAK	95	588.312	2	26.81	1174.61	-0.6	UNIQUE
5735	mmAhsnrcLK	86	422.214	3	26.95	1263.62	-0.8	UNIQUE
5854	fVehsKDeKK	89	459.559	3	27.28	1375.66	-1.3	UNIQUE
5921	LLDQsQeTDK	82	635.289	2	27.43	1268.56	-1	UNIQUE
5937	LArTsgehLK	81	424.205	3	27.46	1269.59	-1.4	UNIQUE
6018	nALcsemDeK	94	413.538	3	27.74	1237.6	-1.9	UNIQUE
6264	chycseQmVK	94	447.877	3	28.44	1340.61	-1.8	UNIQUE
6427	fQVVsKreTK	82	442.91	3	28.83	1325.71	-1.6	UNIQUE
6555	TpLhspgheK	81	435.51	3	29.37	1303.51	-1.2	UNIQUE
6900	cfcwsLTcpK	81	443.242	3	30.19	1326.71	-1.4	UNIQUE
6882	TVVAshcLTK	91	389.197	3	30.17	1164.57	-1.6	UNIQUE
6903	KcgfseQyVK	89	448.579	3	30.21	1342.72	-1.6	UNIQUE
6926	KLhDsVpeAK	85	625.285	2	30.27	1248.56	-1.1	UNIQUE
6893	KnLrshmphK	87	455.206	3	30.34	1362.6	-1.1	UNIQUE
7109	cghTsLpDfK	84	426.207	3	30.67	1275.6	-3.6	UNIQUE
7142	fDKAsmgnLK	87	407.231	3	30.9	1218.67	-1.4	UNIQUE
7156	cVmVsDmpQK	92	602.31	2	30.93	1202.61	-0.6	UNIQUE
7294	gpcpsLrfwK	85	458.57	3	31.33	1372.69	-0.9	UNIQUE
7377	frhQsrhQDK	91	490.533	3	31.5	1468.58	-1.6	UNIQUE
7339	yALDsTDTrK	94	628.771	2	31.51	1255.53	-1.2	UNIQUE
7446	KQhQsyehAK	89	462.182	3	31.74	1383.53	-1.6	UNIQUE
7501	nhygsmnADK	88	420.514	3	31.87	1258.52	-1.6	UNIQUE
7516	cLppsfDTeK	82	639.82	2	31.9	1277.63	-1.1	UNIQUE
7579	AfhcsneVrK	87	442.22	3	32.08	1323.64	-1.6	UNIQUE
7605	KDfKsgLmDK	83	426.238	3	32.16	1275.7	-1.4	UNIQUE
7608	rmLgsmgrLK	81	429.243	3	32.16	1284.71	-1.6	UNIQUE
7628	yDVpsmnDKK	84	637.794	2	32.35	1273.58	-1.5	UNIQUE
7756	LpmgsmVcLK	90	396.568	3	32.59	1186.68	-1.8	UNIQUE
7803	KprVsLmThK	91	432.217	3	32.71	1293.63	-1.6	UNIQUE
7884	hDLmsTVQVK	83	617.288	2	32.95	1232.56	-1.5	UNIQUE
7850	KyprscyyAK	82	466.218	3	32.94	1395.63	-2.2	UNIQUE
7826	hVyKsDrrmK	85	470.545	3	32.92	1408.62	-3.2	UNIQUE
7868	LLhKsgnyQK	87	443.889	3	32.99	1328.65	-1.4	UNIQUE
7949	rLKcshyeVK	90	464.561	3	33.1	1390.66	-1.3	UNIQUE
7951	LVDAscVeeK	82	605.807	2	33.12	1209.6	-0.9	UNIQUE
7942	ymersnVTAK	92	640.807	2	33.18	1279.6	-1	UNIQUE
8161	frKKsrmmyK	89	478.599	3	33.67	1432.78	-2	UNIQUE
8227	cLpwsQTALK	85	629.812	2	33.88	1257.61	-1.1	UNIQUE
8346	fnLrsVKTnK	92	650.375	2	34.2	1298.74	-0.8	UNIQUE
8341	LLeKsnmrhK	92	451.564	3	34.19	1351.67	-1.5	UNIQUE
8314	rQggspfyyK	81	467.229	3	34.2	1398.67	-0.9	UNIQUE
8444	nAhKsehwDK	87	462.505	3	34.47	1384.49	-0.8	UNIQUE
8483	freKshwTTK	92	483.219	3	34.57	1446.64	-1.1	UNIQUE
8680	rVmKsfchQK	92	454.908	3	35.12	1361.7	-1.7	UNIQUE
8845	cnfDsVTDDK	84	620.794	2	35.56	1239.57	-0.8	UNIQUE
8829	mncLsTLLTK	89	597.846	2	35.54	1193.68	-0.7	UNIQUE
8910	VAyVsceneK	84	631.813	2	35.75	1261.61	-0.9	UNIQUE
8951	KAQmsVfnKK	94	416.247	3	35.82	1245.72	-1	UNIQUE
9018	DTwVsTcLAK	88	610.289	2	36.05	1218.56	-1.1	UNIQUE
9047	TTKgsmLyVK	83	411.225	3	36.15	1230.65	-1	UNIQUE
9088	VpmgsnmAyK	89	599.805	2	36.23	1197.6	-0.8	UNIQUE
9448	VmcLsDALnK	86	582.822	2	37.23	1163.63	-1.3	UNIQUE
9491	VepfsnTpAK	85	611.309	2	37.33	1220.61	-1.1	UNIQUE
9489	gpAgsfAVwK	83	404.875	3	37.33	1211.61	-1.2	UNIQUE
9837	wfgcsKDDfK	86	346.68	4	38.26	1382.7	-2.2	UNIQUE
9795	DLfcsDrgLK	81	433.566	3	38.29	1297.68	-1.4	UNIQUE
9896	VLhcsgpwhK	85	451.525	3	38.43	1351.56	-1.3	UNIQUE
9943	nwepspeLTK	82	673.797	2	38.55	1345.58	-0.7	UNIQUE
9929	gcmQsmwQwK	90	463.881	3	38.53	1388.62	-2.1	UNIQUE
9990	cfQpsVKLhK	92	439.236	3	38.67	1314.69	-1.7	UNIQUE
10075	KAVTsehLLK	95	412.545	3	38.88	1234.61	-1.6	UNIQUE
10128	mDDAsgfQVK	87	603.299	2	39.03	1204.59	-0.8	UNIQUE
10262	ghLLspheTK	89	435.522	3	39.38	1303.54	-1	UNIQUE
10436	KLAhspDLAK	85	397.858	3	39.77	1190.55	-1	UNIQUE
10442	cwrcsfhmeK	83	486.231	3	39.85	1455.67	-0.7	UNIQUE
10687	gcLfsDgQyK	83	434.563	3	40.51	1300.67	-2.1	UNIQUE
10723	mrcysrVfcK	81	349.193	4	40.61	1392.75	-2.6	UNIQUE
10725	cVTmsnnwVK	89	630.322	2	40.62	1258.63	-2.2	UNIQUE
10750	fyTcscQhwK	90	478.884	3	40.67	1433.63	-1.8	UNIQUE
10817	frDQsfKpeK	91	470.245	3	40.88	1407.72	-1.5	UNIQUE
10775	gycgsffAhK	91	441.898	3	40.85	1322.67	-1.2	UNIQUE
10846	VVcwsQmTeK	96	650.818	2	40.96	1299.62	-1	UNIQUE
11005	AhKhsfKryK	88	476.887	3	41.35	1427.64	-1.4	UNIQUE
11017	yhygspTryK	94	480.192	3	41.39	1437.55	-1.2	UNIQUE
11056	KcQDspeffK	95	454.245	3	41.51	1359.72	-1.1	UNIQUE
11156	ceLcsgffpK	91	439.594	3	41.77	1315.76	-1.2	UNIQUE
11263	wncgsAwfVK	92	450.558	3	42.04	1348.65	-0.8	UNIQUE
11274	TVeVsgewDK	88	653.289	2	42.09	1304.56	-0.6	UNIQUE
11356	eemhsmKLAK	90	644.311	2	42.27	1286.61	-0.8	UNIQUE
11292	KLQmsVDLpK	81	411.891	3	42.19	1232.65	-1.1	UNIQUE
11334	DrhwscmcyK	84	480.869	3	42.25	1439.59	-1.1	UNIQUE
11464	TDLDsDAVVK	86	571.26	2	42.54	1140.51	-1.4	UNIQUE
11442	LnALsgpVLK	85	575.832	2	42.52	1149.65	-1.4	UNIQUE
11531	DQLKspfTmK	81	425.894	3	42.74	1274.66	-1.6	UNIQUE
11603	wpQrsAVfcK	86	449.227	3	42.91	1344.66	-0.8	UNIQUE
11726	myDKsDAVVK	89	608.792	2	43.25	1215.57	-1.1	UNIQUE
11755	DpLgshgLVK	94	407.533	3	43.33	1219.58	-1.1	UNIQUE
11867	LhfQsVrKnK	91	455.908	3	43.59	1364.7	-1.7	UNIQUE
11932	KLLDsArfeK	87	656.357	2	43.82	1310.7	-0.5	UNIQUE
11972	feLnseDAgK	85	633.82	2	43.91	1265.63	-0.2	UNIQUE
11974	wfcDspeVDK	94	679.305	2	43.93	1356.6	-0.6	UNIQUE
12086	eLKQsVhLeK	88	667.829	2	44.18	1333.65	-1.6	UNIQUE
12190	LmccsyDLeK	96	434.56	3	44.45	1300.66	-1.1	UNIQUE
12241	nVKwsyTnQK	88	678.821	2	44.57	1355.63	-0.6	UNIQUE
12231	wAQhsnKrfK	85	472.887	3	44.57	1415.64	-0.7	UNIQUE
12254	fVTcseyyKK	81	461.241	3	44.62	1380.7	-1	UNIQUE
12297	TmpQsAnLLK	85	589.812	2	44.76	1177.61	-0.5	UNIQUE
12378	rfKTsewhhK	92	500.876	3	44.93	1499.61	-1.1	UNIQUE
12444	KhfQsrfgDK	89	352.43	4	45.12	1405.69	-1.6	UNIQUE
12470	cQVVsQVfrK	86	432.579	3	45.17	1294.72	-1	UNIQUE
12528	mfcTsAfTpK	87	410.899	3	45.31	1229.68	-1.5	UNIQUE
12587	pmTcsyVQyK	93	437.209	3	45.47	1308.61	-1.8	UNIQUE
12711	KpcpsfyeKK	89	457.579	3	45.78	1369.72	-1.1	UNIQUE
12725	AADLsrLLDK	82	593.796	2	45.82	1185.58	-1.1	UNIQUE
12751	VmmmscwrAK	89	428.888	3	45.89	1283.64	-0.7	UNIQUE
12791	VhKmsTLmrK	92	431.557	3	45.98	1291.65	-0.9	UNIQUE
12976	mmwVsDAmKK	88	626.31	2	46.45	1250.61	-0.7	UNIQUE
12884	QmVysDTTeK	95	638.784	2	46.35	1275.55	-1	UNIQUE
13165	mVcnsyDQwK	88	676.805	2	46.89	1351.6	-1.3	UNIQUE
13168	fprhsrLcLK	83	350.184	4	46.91	1396.71	-1.5	UNIQUE
13217	ymhKsrQmwK	94	488.881	3	47.02	1463.62	-1.2	UNIQUE
13143	gmLVshKQwK	84	446.884	3	46.94	1337.63	-1.3	UNIQUE
13261	fAhVsnegmK	94	420.545	3	47.17	1258.61	-1	UNIQUE
13440	KLpDseLAyK	95	425.544	3	47.56	1273.61	-1.2	UNIQUE
13385	ehQQswDLQK	96	707.776	2	47.54	1413.54	-1.1	UNIQUE
13461	QLLmsreewK	91	473.562	3	47.67	1417.66	-0.9	UNIQUE
13612	KVphsVefDK	86	659.321	2	47.88	1316.62	5.2	UNIQUE
13503	LDmysQQDAK	97	630.277	2	47.77	1258.54	-0.8	UNIQUE
13621	LfccscmfmK	83	432.943	3	48.06	1295.81	-0.6	UNIQUE
13594	fycDsTpDLK	92	434.876	3	48.12	1301.61	-1.4	UNIQUE
13806	TLTDsVmyrK	95	640.808	2	48.54	1279.6	-0.5	UNIQUE
13845	gTemsLTfAK	89	603.828	2	48.64	1205.64	-0.5	UNIQUE
13824	mLAgsnAmyK	86	390.874	3	48.62	1169.6	-1.3	UNIQUE
13869	LwmKsKhyDK	92	473.88	3	48.69	1418.62	-1.4	UNIQUE
13926	mrLLsmLgpK	82	625.356	2	48.83	1248.7	-0.9	UNIQUE
13909	rAhLshKmLK	86	440.543	3	48.82	1318.61	-1.4	UNIQUE
14024	mLcfspDDQK	97	425.883	3	49.07	1274.63	-0.8	UNIQUE
14085	mrfgsAhyhK	93	461.868	3	49.21	1382.58	-0.7	UNIQUE
14120	gDVfshcwrK	85	468.215	3	49.27	1401.63	-1.4	UNIQUE
14117	LehgsDwTLK	94	448.86	3	49.31	1343.56	-1	UNIQUE
14263	KmhrsyLQVK	93	458.558	3	49.64	1372.65	-1.3	UNIQUE
14272	TQVVsnyneK	93	639.81	2	49.67	1277.61	-0.7	UNIQUE
14312	gLhysnQpLK	89	657.807	2	49.76	1313.6	-0.5	UNIQUE
14334	QfhLsngAVK	83	416.217	3	49.82	1245.63	-1	UNIQUE
14392	hcmDshpfTK	92	664.78	2	50.04	1327.55	-0.3	UNIQUE
14485	LheLsphTDK	95	660.261	2	50.19	1318.51	-0.4	UNIQUE
14483	VppLsgypyK	83	647.805	2	50.24	1293.6	-0.3	UNIQUE
14557	DVcLshAwAK	82	621.77	2	50.35	1241.53	-0.7	UNIQUE
14562	QDQTsLnVyK	91	639.3	2	50.37	1276.59	-1.1	UNIQUE
14621	mgLTsymmAK	89	598.815	2	50.5	1195.62	-1	UNIQUE
14625	ynLQsreDLK	94	684.323	2	50.51	1366.63	-1.2	UNIQUE
14668	ypAVsLrLrK	86	656.336	2	50.62	1310.66	-1	UNIQUE
14691	LTpVsnfTeK	82	626.332	2	50.68	1250.65	-2.4	UNIQUE
14756	QyDysAApDK	94	628.743	2	50.85	1255.47	-0.7	UNIQUE
14815	gVyDsQfQnK	89	658.824	2	51	1315.63	-0.6	UNIQUE
14856	eQQysTewQK	95	721.293	2	51.11	1440.57	-1.1	UNIQUE
14919	KychsrfyeK	94	499.902	3	51.23	1496.68	-0.8	UNIQUE
14970	VyVnsfepKK	81	664.855	2	51.38	1327.7	-0.5	UNIQUE
14975	whhysDQKhK	93	752.243	2	51.39	1502.47	-0.8	UNIQUE
15031	LAVAsrhfpK	82	625.311	2	51.48	1248.61	-0.6	UNIQUE
14987	QrAcsynyfK	86	462.897	3	51.44	1385.67	-1.6	UNIQUE
15088	gQLLsfQrmK	81	661.373	2	51.7	1320.73	-0.8	UNIQUE
15130	meVLsrAmVK	86	611.832	2	51.75	1221.65	-1.3	UNIQUE
15175	LAfmsVpKQK	94	615.354	2	51.88	1228.69	-1	UNIQUE
15210	fTwQsLcneK	93	686.846	2	51.99	1371.68	-1	UNIQUE
15233	nfgKseVyLK	87	443.916	3	52.04	1328.73	-1.3	UNIQUE
15322	mDeLswrhTK	91	702.786	2	52.26	1403.56	-0.5	UNIQUE
15395	TwVLshThKK	86	678.284	2	52.42	1354.56	-2	UNIQUE
15415	fDDAsDyDnK	87	639.258	2	52.47	1276.5	-0.9	UNIQUE
15348	hcLLsVDTwK	95	657.798	2	52.42	1313.58	-1	UNIQUE
15440	DQfVsVeecK	94	654.334	2	52.56	1306.65	-0.4	UNIQUE
15476	LArysLDhQK	95	667.791	2	52.61	1333.57	-0.7	UNIQUE
15579	QmKVsfALTK	92	609.354	2	52.88	1216.69	-0.7	UNIQUE
15621	AhymsDKwpK	86	681.77	2	52.97	1361.53	-0.6	UNIQUE
15690	QeAVsDLVeK	85	612.796	2	53.12	1223.58	-1	UNIQUE
15750	LDVVsKLryK	96	654.349	2	53.29	1306.69	-1	UNIQUE
15704	mLhcswnTeK	87	678.802	2	53.28	1355.59	-3.7	UNIQUE
15784	nfLhsKQppK	84	665.832	2	53.39	1329.65	-0.8	UNIQUE
15850	LDcTseLmwK	90	439.214	3	53.52	1314.62	-1.5	UNIQUE
15855	DAwhsLpeQK	94	671.76	2	53.54	1341.51	-0.9	UNIQUE
15914	pAywsneKyK	88	703.303	2	53.67	1404.59	-0.9	UNIQUE
15952	LpDVsgLwTK	94	630.305	2	53.76	1258.6	-0.9	UNIQUE
15984	DTeLsnQfQK	87	655.323	2	53.82	1308.63	-0.5	UNIQUE
15893	KyATsrffVK	91	449.253	3	53.73	1344.74	-0.7	UNIQUE
15976	nchVsVmLVK	94	609.327	2	53.84	1216.64	-0.5	UNIQUE
16012	TeTDsTfpLK	95	627.304	2	53.92	1252.6	-0.7	UNIQUE
16042	KfhQsycnyK	92	479.23	3	53.99	1434.67	-1.4	UNIQUE
16044	rLVnsDAyDK	83	634.789	2	54	1267.56	-1.2	UNIQUE
16083	rTVVswQwQK	92	707.811	2	54.08	1413.61	-1	UNIQUE
16109	AnVLsrVmhK	90	413.21	3	54.14	1236.61	-1.6	UNIQUE
16173	KpLysryDVK	88	458.553	3	54.28	1372.64	-2	UNIQUE
16189	yVApsnVrfK	95	645.836	2	54.34	1289.66	-1.1	UNIQUE
16276	QVpnsemwmK	84	663.31	2	54.48	1324.61	-0.8	UNIQUE
16376	LLrgswLheK	92	468.555	3	54.77	1402.65	-1.3	UNIQUE
16366	KVfLsAfTgK	91	411.256	3	54.77	1230.75	-1	UNIQUE
16370	VLDpsmnVeK	92	611.309	2	54.78	1220.61	-0.7	UNIQUE
16398	VDmLsQfcQK	89	637.847	2	54.85	1273.68	-0.7	UNIQUE
16440	KmmpsypVLK	88	633.836	2	54.95	1265.66	-0.3	UNIQUE
16461	DhcKsfVDfK	89	448.896	3	55.01	1343.67	-1	UNIQUE
16493	grwgswVLwK	81	488.553	3	55.05	1462.64	-0.5	UNIQUE
16520	ympQshfnTK	91	677.307	2	55.09	1352.6	-0.5	UNIQUE
16509	VmLQsKefeK	92	666.37	2	55.1	1330.73	-0.5	UNIQUE
16455	TDLnsyyrAK	94	660.795	2	55.05	1319.58	-0.6	UNIQUE
16560	rLVLsVpDpK	81	620.82	2	55.2	1239.63	-0.6	UNIQUE
16569	cchfsyyTAK	92	450.879	3	55.24	1349.62	-1.5	UNIQUE
16574	LALysmgrhK	83	434.879	3	55.29	1301.62	-0.6	UNIQUE
16623	fyAAsmAnAK	85	571.294	2	55.38	1140.57	-0.6	UNIQUE
16702	mLcfsrLLcK	85	436.272	3	55.54	1305.79	-0.8	UNIQUE
16741	ymmQsLeVgK	93	642.331	2	55.64	1282.65	-0.8	UNIQUE
16764	mrfLsrTnLK	86	672.378	2	55.74	1342.74	-0.6	UNIQUE
16787	phVQsTefhK	93	679.784	2	55.83	1357.56	-1.9	UNIQUE
16859	LVhLseTDpK	97	632.785	2	55.95	1263.56	-0.6	UNIQUE
16911	eemLsgVLAK	89	603.828	2	56.07	1205.64	-0.5	UNIQUE
16905	mQLQshehLK	93	679.293	2	56.07	1356.57	-0.8	UNIQUE
16931	hTKDsmLhwK	96	691.274	2	56.1	1380.54	-0.7	UNIQUE
16960	AwcDsyyhTK	84	695.758	2	56.19	1389.5	-0.8	UNIQUE
16977	TgmmsQfDLK	92	623.333	2	56.23	1244.65	-0.8	UNIQUE
16982	pKpfsKnmyK	87	670.362	2	56.26	1338.71	-0.4	UNIQUE
17042	KDLmsTywKK	87	456.223	3	56.39	1365.65	-1.3	UNIQUE
17106	mreQsymewK	93	734.818	2	56.52	1467.62	-0.7	UNIQUE
17125	cwLLsAAypK	89	633.308	2	56.56	1264.6	-0.9	UNIQUE
17102	LpmfsrhnmK	95	673.34	2	56.56	1344.67	-0.9	UNIQUE
17225	cmwTsfLecK	85	452.242	3	56.83	1353.71	-1.1	UNIQUE
17254	hDLhsrrmfK	81	479.878	3	56.89	1436.61	-0.9	UNIQUE
17227	LpLVsnTVhK	96	610.809	2	56.86	1219.6	-0.3	UNIQUE
17229	wLmTsVAcDK	81	615.299	2	56.87	1228.59	-1.1	UNIQUE
17251	nLVyscrTfK	92	668.365	2	56.96	1334.72	-0.3	UNIQUE
17356	ypThsenfTK	98	679.796	2	57.1	1357.58	-0.6	UNIQUE
17333	KreDsQffmK	85	469.586	3	57.11	1405.74	-0.7	UNIQUE
17354	eAfpswKTVK	81	657.328	2	57.13	1312.64	-0.5	UNIQUE
17285	ffTTsDrLAK	89	641.844	2	57.06	1281.67	-0.2	UNIQUE
17352	emhfsegLDK	86	673.315	2	57.16	1344.61	0.9	UNIQUE
17395	fKyKsewVwK	93	505.246	3	57.27	1512.72	-0.9	UNIQUE
17454	ephVsTyTLK	97	651.783	2	57.43	1301.55	-0.7	UNIQUE
17492	frVLsTQemK	86	662.356	2	57.5	1322.7	-0.9	UNIQUE
17546	cwcfsTefAK	83	677.859	2	57.57	1353.71	-1.2	UNIQUE
17510	hLwgswTTQK	81	697.78	2	57.65	1393.55	-1.4	UNIQUE
17609	DKyfsremQK	83	709.847	2	57.76	1417.68	-0.9	UNIQUE
17636	VcyysTQwDK	91	696.793	2	57.83	1391.57	-0.9	UNIQUE
17712	ArQQsffhDK	95	689.322	2	58	1376.63	-0.8	UNIQUE
17768	gfmwsQnVQK	91	670.341	2	58.15	1338.67	-0.8	UNIQUE
17773	gypysephwK	83	729.771	2	58.16	1457.53	-0.9	UNIQUE
17829	hTeysmTLTK	85	651.783	2	58.29	1301.55	-0.6	UNIQUE
17821	yfVKsQTyAK	97	662.337	2	58.3	1322.66	-0.8	UNIQUE
17900	hDeLsAhwnK	82	685.748	2	58.48	1369.48	-0.7	UNIQUE
17929	mQLwsQAmAK	86	619.8	2	58.56	1237.59	-0.9	UNIQUE
18084	VwmLsgApwK	89	652.805	2	58.91	1303.6	-0.7	UNIQUE
18082	mDhAsmfneK	95	643.796	2	58.93	1285.58	-0.5	UNIQUE
18080	yeQLsAATfK	96	629.815	2	58.93	1257.62	-0.7	UNIQUE
18103	neyysrLmrK	83	483.897	3	58.96	1448.67	-1	UNIQUE
18123	LTfrsmKefK	92	689.399	2	59.02	1376.78	-0.4	UNIQUE
18150	QVeyshnmDK	90	672.278	2	59.1	1342.54	-0.8	UNIQUE
18136	mygmsQmLTK	94	627.326	2	59.09	1252.64	-0.8	UNIQUE
18202	KDfmsyVgTK	94	429.228	3	59.21	1284.66	-0.9	UNIQUE
18215	LKynswTQfK	94	704.855	2	59.25	1407.7	-0.9	UNIQUE
18274	hAcfsmyneK	94	670.317	2	59.38	1338.62	-0.4	UNIQUE
18315	hgQwsLVhVK	85	676.785	2	59.48	1351.56	-0.6	UNIQUE
18324	cnVgsLVffK	95	420.599	3	59.5	1258.78	-0.7	UNIQUE
18310	LAKfshcVfK	93	433.585	3	59.5	1297.73	-0.7	UNIQUE
18360	TfDDspwenK	90	680.787	2	59.58	1359.56	-0.5	UNIQUE
18386	cgfyshrfQK	93	481.577	3	59.66	1441.71	-0.6	UNIQUE
18411	hQpysDyDeK	84	706.245	2	59.73	1410.48	-0.5	UNIQUE
18413	pLmrsVAVmK	90	596.828	2	59.74	1191.64	0	UNIQUE
18501	cVLQsTfehK	88	659.833	2	59.91	1317.65	-0.5	UNIQUE
18486	yTVVshLKmK	87	642.322	2	59.9	1282.63	-1	UNIQUE
18551	KfDrsmVnfK	90	450.591	3	60.08	1348.75	-1.3	UNIQUE
18580	nhmDswDVeK	92	679.259	2	60.13	1356.51	-1.4	UNIQUE
18578	QLLmsrTTfK	96	648.359	2	60.15	1294.7	-1.2	UNIQUE
18628	DehhsnhQfK	90	715.257	2	60.28	1428.5	-1.6	UNIQUE
18648	fTrTsfQyDK	93	696.341	2	60.33	1390.67	-2.2	UNIQUE
18750	fKhLsLhAmK	90	655.828	2	60.6	1309.64	-1.6	UNIQUE
18752	fnVAsrTVfK	95	633.864	2	60.6	1265.71	-1.7	UNIQUE
18821	eeywsQDVDK	94	707.271	2	60.77	1412.53	-1.8	UNIQUE
18802	DecrsDfyyK	87	723.318	2	60.84	1444.62	-2	UNIQUE
18902	mcmLsmnfrK	87	652.38	2	61	1302.75	-1.2	UNIQUE
18930	DfhmsnDhQK	90	679.766	2	61.03	1357.52	-1.2	UNIQUE
18947	cLfnsnhfKK	88	453.592	3	61.08	1357.76	-1.5	UNIQUE
18977	yDVVsDyKLK	95	656.811	2	61.15	1311.61	-0.9	UNIQUE
18985	fKhAswfQeK	83	718.343	2	61.18	1434.67	-0.6	UNIQUE
19047	fhLAsnnmAK	96	608.811	2	61.31	1215.61	-0.4	UNIQUE
19086	mhmQsygwVK	95	687.297	2	61.41	1372.58	-0.6	UNIQUE
19084	pLLhsVcnyK	94	650.319	2	61.41	1298.63	-1.2	UNIQUE
19114	QrLVsfDcmK	90	436.907	3	61.46	1307.7	-1.1	UNIQUE
19117	rphfsymhKK	87	485.215	3	61.49	1452.62	-1.1	UNIQUE
19235	wDfVsDLpKK	84	671.325	2	61.76	1340.64	-1.7	UNIQUE
19290	cTQwshfryK	85	494.884	3	61.89	1481.63	-2.5	UNIQUE
19292	yVKwsmmpDK	96	674.31	2	61.93	1346.61	-1.7	UNIQUE
19387	LrVysAfKLK	88	439.921	3	62.14	1316.74	-1	UNIQUE
19389	cpfysmTDcK	83	650.328	2	62.16	1298.64	-0.8	UNIQUE
19426	VVTwsyDnnK	97	657.792	2	62.24	1313.57	-1.5	UNIQUE
19428	LnLwshKypK	95	703.82	2	62.25	1405.63	-1.3	UNIQUE
19511	DhKwsVTLhK	93	685.274	2	62.46	1368.54	-1.3	UNIQUE
19509	hTLVspVmDK	89	609.782	2	62.46	1217.55	-0.9	UNIQUE
19545	KDmysVmQAK	86	621.307	2	62.53	1240.6	-1.3	UNIQUE
19576	yeLAsnVDVK	93	617.299	2	62.63	1232.59	-1.3	UNIQUE
19623	VrfQshnnfK	90	464.908	3	62.72	1391.7	-1.7	UNIQUE
19691	KrDfsnyVAK	93	441.228	3	62.88	1320.66	-2.4	UNIQUE
19711	fmynsmcDVK	96	648.841	2	62.91	1295.67	-2	UNIQUE
19714	KQffsLrcwK	89	364.956	4	62.94	1455.8	-2.4	UNIQUE
19802	grLpsLDywK	96	462.879	3	63.18	1385.62	-1.9	UNIQUE
19754	LmrmshewpK	89	706.806	2	63.12	1411.6	-1.7	UNIQUE
19809	LKyysVheDK	95	698.301	2	63.2	1394.59	-1.5	UNIQUE
19828	eVLgswwpnK	84	460.877	3	63.25	1379.61	-1.5	UNIQUE
19869	KDfpspLVyK	84	438.228	3	63.36	1311.66	-1.2	UNIQUE
19871	KffTspyAAK	92	634.844	2	63.37	1267.67	-0.1	UNIQUE
19900	eeKLsVynwK	82	706.337	2	63.42	1410.66	-0.5	UNIQUE
19893	wpgwsTewVK	96	723.29	2	63.45	1444.57	-0.6	UNIQUE
20020	yKLLsDhfTK	94	678.333	2	63.74	1354.65	-0.7	UNIQUE
20059	peTrsLwQfK	85	709.839	2	63.85	1417.66	-0.9	UNIQUE
20006	rLKfsTmVQK	91	654.875	2	63.82	1307.74	-0.6	UNIQUE
20131	wDLrshyDVK	92	476.853	3	64.01	1427.54	-1.6	UNIQUE
20120	LyVpsDmDnK	86	630.289	2	64.01	1258.56	-1.2	UNIQUE
20224	prmQsfDfDK	95	682.336	2	64.27	1362.66	-1	UNIQUE
20231	cpfysThLDK	94	671.307	2	64.29	1340.6	-0.8	UNIQUE
20257	nrcwsfeLhK	82	487.231	3	64.34	1458.67	-1.2	UNIQUE
20346	VrTVsfVKfK	90	654.395	2	64.6	1306.78	-1	UNIQUE
20426	mgLVseLVmK	87	601.848	2	64.79	1201.68	-1	UNIQUE
20435	LAmwsfcenK	91	663.346	2	64.83	1324.68	-1.3	UNIQUE
20477	rfyVsmmcAK	86	650.354	2	64.91	1298.7	-1.2	UNIQUE
20471	KmALseLVmK	83	401.568	3	64.9	1201.68	-1.8	UNIQUE
20460	pphysfDDTK	83	671.762	2	64.9	1341.51	-0.8	UNIQUE
20500	hpwmschwVK	93	721.772	2	64.98	1441.53	-1.1	UNIQUE
20692	mDmLsnLADK	83	589.296	2	65.43	1176.58	-0.6	UNIQUE
20709	VeLnsecLfK	93	653.872	2	65.51	1305.73	-0.5	UNIQUE
20747	cQLnsecLfK	88	436.25	3	65.61	1305.74	-9.4	UNIQUE
20714	VfQKswDpyK	84	703.83	2	65.63	1405.64	0.2	UNIQUE
20835	fcLLsAAwVK	83	620.346	2	65.82	1238.68	-0.5	UNIQUE
20872	mwmwshgLQK	88	707.802	2	65.91	1413.59	-0.5	UNIQUE
20877	KLfmsyKDVK	84	663.373	2	65.92	1324.73	-0.4	UNIQUE
20981	TDQLsfnVhK	88	646.309	2	66.19	1290.6	-0.7	UNIQUE
21022	AyVAsmAwpK	83	603.771	2	66.28	1205.53	-0.5	UNIQUE
20955	KLAmseVyLK	91	419.565	3	66.24	1255.67	-1.4	UNIQUE
21070	ThymsgAfmK	91	427.207	3	66.43	1278.6	-1.2	UNIQUE
21153	ADwTsrfwpK	82	706.797	2	66.58	1411.58	-1.3	UNIQUE
21136	myhmsLrLAK	97	657.317	2	66.59	1312.62	-1.3	UNIQUE
21129	fVepsrVyLK	97	680.857	2	66.59	1359.7	-1.2	UNIQUE
21127	VDTfsfQQpK	96	652.336	2	66.59	1302.66	-1	UNIQUE
21159	LfeAseeheK	96	688.811	2	66.66	1375.61	-1.6	UNIQUE
21231	fmVLseTgwK	96	663.346	2	66.82	1324.68	-1.5	UNIQUE
21234	KVfhsTnyLK	96	447.897	3	66.84	1340.67	-2.3	UNIQUE
21301	gcLysVwVmK	91	436.228	3	66.96	1305.66	-1	UNIQUE
21335	ymLgshwfKK	81	477.233	3	67.1	1428.68	-1	UNIQUE
21367	ffgVsKhAfK	90	442.257	3	67.15	1323.75	-0.6	UNIQUE
21402	fLhcswpAeK	84	456.212	3	67.27	1365.62	-0.8	UNIQUE
21439	fyQhsQDhnK	96	713.278	2	67.36	1424.54	-0.8	UNIQUE
21470	LQyysTQwnK	96	710.808	2	67.45	1419.6	-0.8	UNIQUE
21497	hVVysneemK	91	671.799	2	67.49	1341.58	-0.7	UNIQUE
21589	emywsnhQhK	83	738.267	2	67.7	1474.52	-0.8	UNIQUE
21598	yhVDsfhQcK	96	698.29	2	67.72	1394.57	-1.2	UNIQUE
21621	neVVswLnpK	91	651.82	2	67.78	1301.63	-1.1	UNIQUE
21668	TLfQsQnDmK	89	639.328	2	67.87	1276.64	-1.3	UNIQUE
21772	yhfnsfDpKK	89	470.561	3	68.15	1408.66	-1.6	UNIQUE
21802	VpmfsQrmyK	96	678.349	2	68.24	1354.68	-0.9	UNIQUE
22042	reVDsyhVwK	95	721.783	2	68.85	1441.55	-1.3	UNIQUE
22037	QcfVsypyAK	92	661.329	2	68.84	1320.64	-1	UNIQUE
22106	hhLLsyAcyK	88	681.788	2	69.02	1361.56	-1	UNIQUE
22120	pwTrsmfLnK	93	687.346	2	69.05	1372.68	-1.7	UNIQUE
22048	TyDVshhLnK	92	443.843	3	68.98	1328.51	-1.3	UNIQUE
22165	ATVLsVmLTK	85	561.319	2	69.17	1120.63	-1.1	UNIQUE
22178	eDLfsQwrTK	93	710.828	2	69.21	1419.64	-0.8	UNIQUE
22240	DwfhsmDcDK	91	461.519	3	69.36	1381.54	-1.3	UNIQUE
22250	yVLLsVceLK	95	636.859	2	69.37	1271.71	-1	UNIQUE
22252	QDmTsyfDnK	96	658.8	2	69.43	1315.59	-0.8	UNIQUE
22281	TArLsmfmQK	94	632.346	2	69.47	1262.68	-1.1	UNIQUE
22341	pKeyshfpwK	92	737.815	2	69.65	1473.62	-0.5	UNIQUE
22401	KphysefrfK	86	495.576	3	69.8	1483.71	-1.3	UNIQUE
22426	yweVsDrnfK	85	729.329	2	69.84	1456.64	-0.8	UNIQUE
22432	TAewsmyeQK	86	684.287	2	69.86	1366.56	-0.9	UNIQUE
22478	nrLVsehefK	93	698.34	2	69.96	1394.67	-1	UNIQUE
22566	hKTnsyfefK	93	713.354	2	70.22	1424.69	-0.7	UNIQUE
22581	hrhTsyDyyK	92	747.752	2	70.24	1493.49	-0.6	UNIQUE
22734	fLhLshDTrK	96	460.205	3	70.64	1377.6	-1.9	UNIQUE
22782	KALVspyyhK	94	441.203	3	70.78	1320.59	-2.3	UNIQUE
22801	ghLQsfDTfK	91	665.832	2	70.84	1329.65	-0.8	UNIQUE
22831	DwyhsfTgAK	87	455.521	3	70.91	1363.54	-1.1	UNIQUE
22890	QAyVsemmVK	93	620.81	2	71.07	1239.61	-1	UNIQUE
22900	TwenspfpwK	81	718.31	2	71.09	1434.61	-0.6	UNIQUE
22928	cVLfsgnLyK	88	429.252	3	71.16	1284.74	-1.1	UNIQUE
23000	QmAfsypQDK	85	649.302	2	71.33	1296.59	-0.9	UNIQUE
23052	LLyDscfDQK	97	665.334	2	71.46	1328.65	-0.7	UNIQUE
23088	eDLhsLfceK	93	681.33	2	71.56	1360.65	-0.7	UNIQUE
23173	myeLsfpmrK	83	692.857	2	71.76	1383.7	-0.7	UNIQUE
23155	fyVhsDepDK	97	685.778	2	71.74	1369.54	-0.8	UNIQUE
23206	mLLLsprfpK	95	652.872	2	71.82	1303.73	-0.7	UNIQUE
23228	wwVQsTpDfK	86	703.802	2	71.91	1405.59	-1.2	UNIQUE
23371	yQALsVQmyK	92	647.313	2	72.26	1292.61	-1.5	UNIQUE
23401	DmefsfpDcK	82	665.835	2	72.34	1329.66	-1	UNIQUE
23396	eQfLsDDmAK	97	631.804	2	72.36	1261.6	-1.3	UNIQUE
23543	cyVhsfhDhK	91	711.271	2	72.72	1420.53	-0.8	UNIQUE
23532	ewryseVDLK	96	723.31	2	72.71	1444.61	-1	UNIQUE
23560	mpfVsppLmK	85	620.34	2	72.78	1238.67	-0.9	UNIQUE
23558	gpfysemLTK	83	438.228	3	72.78	1311.66	-1.1	UNIQUE
23618	reDVsAVnDK	82	616.781	2	72.94	1231.55	-0.6	UNIQUE
23692	TpmyscwDfK	91	689.315	2	73.09	1376.62	-0.8	UNIQUE
23961	wfTLsyTrhK	94	727.82	2	73.81	1453.63	-0.9	UNIQUE
24011	nfLgshyVnK	92	443.226	3	73.94	1326.66	-1.3	UNIQUE
24008	QQfLsfAprK	93	445.579	3	73.95	1333.72	-1.2	UNIQUE
24089	VpQfsVLDeK	95	638.83	2	74.17	1275.65	-1.5	UNIQUE
24219	fAymsnmATK	94	606.315	2	74.5	1210.62	-0.7	UNIQUE
24256	cDLfsKfhDK	90	453.568	3	74.6	1357.68	-0.9	UNIQUE
24319	phAVsfLeDK	94	637.796	2	74.74	1273.58	-0.1	UNIQUE
24321	DAVLswmDQK	88	629.279	2	74.77	1256.54	-0.3	UNIQUE
24292	TfeLshfTrK	93	697.351	2	74.8	1392.69	-0.1	UNIQUE
24392	fDwKsnwfnK	85	738.86	2	74.95	1475.71	0.1	UNIQUE
24424	fcDysDVfrK	91	695.352	2	75.02	1388.69	-0.1	UNIQUE
24447	LArVsfnVwK	94	659.352	2	75.09	1316.69	-0.1	UNIQUE
24481	LyQhsmTynK	87	683.297	2	75.19	1364.58	-0.5	UNIQUE
24558	VyeysrwhnK	92	503.534	3	75.35	1507.58	-1.2	UNIQUE
24595	nAVrsfQmfK	89	653.37	2	75.46	1304.73	-0.8	UNIQUE
24588	pfLAsALeDK	83	603.312	2	75.45	1204.61	-0.7	UNIQUE
24656	mhyhsgQfLK	86	696.311	2	75.59	1390.61	-0.6	UNIQUE
24682	yDhQsLpDfK	89	685.286	2	75.7	1368.56	-0.3	UNIQUE
24684	eyQfsVDhhK	84	712.78	2	75.71	1423.55	-0.5	UNIQUE
24696	TDrfsTywVK	91	701.316	2	75.74	1400.62	-0.7	UNIQUE
24761	nffgsheVmK	88	447.904	3	75.9	1340.69	-0.4	UNIQUE
24784	yeymsVLchK	94	689.316	2	75.98	1376.62	0.4	UNIQUE
24843	cVyhsyQefK	95	717.826	2	76.12	1433.64	-0.7	UNIQUE
24839	hAefsVwTQK	89	677.796	2	76.13	1353.58	-0.4	UNIQUE
24873	wLAKsnfLTK	95	650.357	2	76.19	1298.7	-0.6	UNIQUE
24876	gwfgsynwwK	81	508.222	3	76.21	1521.65	-0.9	UNIQUE
25018	ypfysTDAnK	89	656.295	2	76.55	1310.58	-0.6	UNIQUE
25267	nfhTsrfyQK	94	722.846	2	77.19	1443.68	-0.8	UNIQUE
25279	VTcLseyfLK	92	438.912	3	77.2	1313.72	-1.3	UNIQUE
25290	mTewsfnALK	95	656.831	2	77.27	1311.65	-0.8	UNIQUE
25304	mwhmsyTDhK	97	708.749	2	77.29	1415.48	-0.6	UNIQUE
25292	fepfsKDwLK	82	712.365	2	77.3	1422.72	-0.3	UNIQUE
25318	hTchsLAffK	84	663.826	2	77.36	1325.64	-0.5	UNIQUE
25320	ALLVsheTwK	96	650.293	2	77.37	1298.57	-0.2	UNIQUE
25424	epLLsfDmQK	94	651.838	2	77.59	1301.66	-0.8	UNIQUE
25440	pDDLsywnVK	88	670.781	2	77.65	1339.55	-1	UNIQUE
25497	KLyQswwnVK	89	482.558	3	77.78	1444.66	-2.1	UNIQUE
25523	AyfmsDfTcK	97	648.841	2	77.92	1295.67	-1.3	UNIQUE
25557	DVeysmVewK	97	690.797	2	77.98	1379.58	-1.5	UNIQUE
25743	ermDswmwyK	83	752.8	2	78.45	1503.59	-1.3	UNIQUE
25769	cpLmsyDVyK	93	436.877	3	78.54	1307.61	-1.6	UNIQUE
25820	eTKfsfwLQK	83	475.589	3	78.66	1423.75	-0.9	UNIQUE
25822	wVmhsewADK	92	695.76	2	78.7	1389.51	-0.6	UNIQUE
25888	nmDwsyDeVK	93	684.779	2	78.86	1367.54	-1.1	UNIQUE
25912	eDymscLfAK	94	649.831	2	78.92	1297.65	-1.1	UNIQUE
25931	eyhmsnmeyK	97	710.794	2	78.99	1419.57	-1.1	UNIQUE
25961	gThDsfhfLK	86	452.878	3	79.11	1355.61	-1.4	UNIQUE
26133	rAwLsfpLAK	82	651.336	2	79.51	1300.66	-0.4	UNIQUE
26164	hnLQswfenK	85	713.825	2	79.59	1425.64	-0.5	UNIQUE
26229	VwffsKAALK	94	647.37	2	79.76	1292.73	-0.5	UNIQUE
26266	LnLnsLpywK	81	676.836	2	79.83	1351.66	-0.7	UNIQUE
26328	LVwmsTTweK	89	683.307	2	79.96	1364.6	-0.8	UNIQUE
26362	fnmhsDhyVK	97	690.287	2	80.11	1378.56	-0.8	UNIQUE
26396	AAeDsLfDLK	92	604.302	2	80.31	1206.59	-1	UNIQUE
26532	eyygsQVfyK	93	716.337	2	80.56	1430.66	-1.1	UNIQUE
26604	DDVhsfpwAK	93	663.265	2	80.74	1324.52	-0.8	UNIQUE
26599	fQefsKLeyK	94	720.388	2	80.73	1438.76	-1	UNIQUE
26842	wfLnsVQyKK	87	703.865	2	81.39	1405.72	-1.2	UNIQUE
26908	fDVfsTLKLK	95	430.259	3	81.55	1287.76	-1.4	UNIQUE
26887	hwegspfLfK	90	717.845	2	81.53	1433.68	-1	UNIQUE
26990	hKmfswwTmK	89	728.328	2	81.78	1454.64	-0.4	UNIQUE
27029	yhLwsTphhK	96	730.243	2	81.86	1458.47	-0.5	UNIQUE
27089	pVLwsyLKeK	83	690.342	2	82.04	1378.67	-0.5	UNIQUE
27127	yLLKsfVenK	94	671.881	2	82.13	1341.75	-0.4	UNIQUE
27230	ryhfscQyfK	91	754.359	2	82.38	1506.71	-0.9	UNIQUE
27255	TDfTsLAVwK	92	629.807	2	82.46	1257.6	-0.9	UNIQUE
27311	DfApsywhpK	85	695.27	2	82.57	1388.53	-0.8	UNIQUE
27332	wrQLsfLTyK	95	720.857	2	82.64	1439.7	-0.9	UNIQUE
27358	mApfsmcfwK	96	666.359	2	82.69	1330.7	-0.8	UNIQUE
27394	VAVfspynmK	88	620.331	2	82.79	1238.65	-0.6	UNIQUE
27397	ywfhsgyKfK	90	508.574	3	82.81	1522.7	-1.1	UNIQUE
27432	fnefsmhmpK	90	683.845	2	82.89	1365.68	-0.1	UNIQUE
27455	hfDTsVyLTK	95	657.802	2	82.94	1313.59	-0.2	UNIQUE
27463	wDhfsDDAwK	96	710.747	2	82.97	1419.48	-0.3	UNIQUE
27489	KADfshfgfK	90	447.577	3	83.05	1339.71	-0.1	UNIQUE
27559	cDVDsfyfQK	89	678.342	2	83.22	1354.67	-0.3	UNIQUE
27631	nnwpsnfVLK	83	664.846	2	83.38	1327.68	-0.5	UNIQUE
27645	hhLVsfgpwK	83	696.303	2	83.4	1390.59	-0.6	UNIQUE
27715	hyfLsVrcfK	93	713.877	2	83.56	1425.74	-0.8	UNIQUE
27793	LymwsQLQQK	97	696.328	2	83.86	1390.64	-2.3	UNIQUE
27830	QhVfsLcymK	82	675.842	2	83.95	1349.67	-1.7	UNIQUE
27850	wDVLspnAfK	91	642.814	2	84.01	1283.62	-1.6	UNIQUE
27884	fLLhsLrwrK	81	492.579	3	84.09	1474.72	-1.9	UNIQUE
27898	LDfhsTnyLK	87	671.817	2	84.15	1341.62	-1.5	UNIQUE
28038	wQLwsmhheK	90	500.852	3	84.55	1499.54	-1.5	UNIQUE
28304	VryysAfmQK	92	684.339	2	85.31	1366.66	-1.4	UNIQUE
28337	DnLysrLVLK	86	654.841	2	85.39	1307.67	-1.3	UNIQUE
28333	VTLfsenVmK	87	624.353	2	85.38	1246.69	-1.6	UNIQUE
28415	ynKhsLwfwK	91	509.228	3	85.61	1524.66	-1.9	UNIQUE
28627	yDLAsyfThK	94	675.791	2	86.15	1349.57	-1.2	UNIQUE
28662	wLmwsrhpmK	89	731.304	2	86.24	1460.59	-0.4	UNIQUE
28725	nefTsLVwVK	87	664.846	2	86.44	1327.68	-0.9	UNIQUE
28769	mrmVsLyhwK	92	710.817	2	86.54	1419.62	-1	UNIQUE
28814	mTLwsmhVhK	96	674.782	2	86.68	1347.55	-1.2	UNIQUE
28901	fLArsywcpK	83	698.844	2	86.94	1395.67	-0.8	UNIQUE
28931	yrTwsymyVK	90	737.313	2	87.02	1472.61	-1.3	UNIQUE
29042	rALfsmTwmK	90	664.343	2	87.33	1326.67	-1.3	UNIQUE
29207	whgfsfmmAK	82	679.837	2	87.73	1357.66	-1.4	UNIQUE
29202	hyVmsfKfQK	95	702.866	2	87.74	1403.72	-1.1	UNIQUE
29418	VAfysfnTTK	84	636.344	2	88.29	1270.67	-0.7	UNIQUE
29439	hyLQsALAwK	88	660.784	2	88.32	1319.55	-0.4	UNIQUE
29578	LhTpsfmQfK	95	670.345	2	88.74	1338.68	-0.7	UNIQUE
29708	mDymsLmhDK	90	654.778	2	89.05	1307.54	-0.9	UNIQUE
29713	yfhnshwVAK	96	708.785	2	89.06	1415.56	-1.3	UNIQUE
29760	nALQsDwfwK	91	696.813	2	89.2	1391.61	-1.1	UNIQUE
29813	mfpLsQmefK	96	669.875	2	89.33	1337.74	-0.9	UNIQUE
29815	nDDfsLwAeK	91	665.799	2	89.34	1329.59	-0.8	UNIQUE
29854	LyhnsnLpyK	84	683.807	2	89.42	1365.6	-1	UNIQUE
29887	feyVsQemwK	96	724.336	2	89.52	1446.66	-0.9	UNIQUE
29932	ffLmspremK	83	458.259	3	89.6	1371.76	-1.4	UNIQUE
29962	KmLfsLcLyK	95	441.936	3	89.69	1322.79	-1.3	UNIQUE
30044	mfehsnmVfK	95	676.855	2	89.96	1351.7	-1.9	UNIQUE
30075	pLwDsmhmmK	89	667.285	2	90.02	1332.56	-1.1	UNIQUE
30108	peVTswLyVK	82	669.81	2	90.1	1337.61	-1.4	UNIQUE
30111	TfrhswVhfK	94	494.553	3	90.11	1480.64	-1.9	UNIQUE
30171	peyyshDVwK	96	730.263	2	90.29	1458.51	-0.9	UNIQUE
30337	DnfhsLeLhK	92	687.302	2	90.71	1372.59	-1.4	UNIQUE
30413	DfmLsprLwK	95	693.346	2	90.91	1384.68	-1.4	UNIQUE
30454	nLVwsnymDK	93	669.81	2	91	1337.61	-1.4	UNIQUE
30452	nwcLsyALfK	81	675.354	2	91.03	1348.7	-1.6	UNIQUE
30446	wAmwspwQwK	96	752.779	2	91.02	1503.55	-1.6	UNIQUE
30510	nehVsfewLK	94	713.327	2	91.17	1424.64	-1.1	UNIQUE
30515	DQwDsfmKfK	92	704.846	2	91.2	1407.68	-1	UNIQUE
30559	nVLyswKpyK	88	702.332	2	91.28	1402.65	-0.9	UNIQUE
30588	pVLwsywerK	83	746.818	2	91.44	1491.62	-0.5	UNIQUE
30620	QVyDsTLyhK	92	677.278	2	91.56	1352.54	-1.5	UNIQUE
30940	pfewswDLAK	93	703.304	2	92.48	1404.6	-1.7	UNIQUE
31016	cwLnsfyeyK	82	737.352	2	92.68	1472.69	-1.2	UNIQUE
31101	LVewsfVAnK	95	649.841	2	92.94	1297.67	-1.1	UNIQUE
31205	fnLLsewnVK	93	678.861	2	93.21	1355.71	-1.8	UNIQUE
31274	mfApsfQhfK	93	675.355	2	93.39	1348.7	-1.6	UNIQUE
31359	LAfTsfVLpK	88	615.366	2	93.57	1228.72	-0.6	UNIQUE
31390	nLcfswfyTK	81	710.375	2	93.67	1418.74	-0.8	UNIQUE
31437	mAefsTfpfK	91	656.369	2	93.8	1310.72	-0.8	UNIQUE
31581	hTfTsLwAyK	92	682.298	2	94.28	1362.58	-1.7	UNIQUE
31757	fwhwsQVnLK	96	730.325	2	94.76	1458.64	-0.9	UNIQUE
31798	DnewshrffK	94	750.832	2	94.87	1499.65	-1.6	UNIQUE
31810	wLfTsQynpK	95	697.331	2	94.92	1392.65	-1.6	UNIQUE
31977	nAfhswDmLK	92	669.301	2	95.46	1336.59	-1	UNIQUE
32030	mmLpsfwpDK	91	667.823	2	95.55	1333.63	-0.3	UNIQUE
32036	TfLwsVpnDK	91	657.82	2	95.57	1313.63	-0.5	UNIQUE
32039	TLhfsfVQpK	93	664.345	2	95.58	1326.68	-0.4	UNIQUE
32153	TAffspfAQK	81	628.854	2	95.93	1255.69	-0.7	UNIQUE
32180	QfwDsQhfAK	91	704.309	2	96	1406.61	-0.9	UNIQUE
32221	eLyLscfQwK	93	717.862	2	96.11	1433.71	-1.2	UNIQUE
32425	VehfsyefDK	97	719.827	2	96.61	1437.64	-0.8	UNIQUE
32488	VDemseffeK	95	687.351	2	96.83	1372.69	-1.4	UNIQUE
32506	TmDTshffwK	93	697.313	2	96.9	1392.61	-1.9	UNIQUE
32571	wLLysenLQK	96	698.338	2	97.07	1394.66	-2.4	UNIQUE
32674	ynVnsVfnwK	93	683.843	2	97.35	1365.67	-1.8	UNIQUE
32786	rLfhsLwAQK	89	700.332	2	97.67	1398.65	-1.1	UNIQUE
32788	LTmwsfwyrK	90	751.847	2	97.68	1501.68	-0.4	UNIQUE
32905	hLwwsemhTK	86	737.269	2	98.01	1472.53	-1.3	UNIQUE
33049	yVmysmfppK	96	672.333	2	98.33	1342.65	-0.8	UNIQUE
33047	LAfQswrfLK	94	699.88	2	98.34	1397.75	-1.3	UNIQUE
33130	VLAfsTVyTK	96	608.33	2	98.59	1214.65	-1.1	UNIQUE
33154	LLLVsQwwDK	92	689.823	2	98.65	1377.63	-1.3	UNIQUE
33320	pfpLsVpfhK	85	662.84	2	99.26	1323.67	-0.8	UNIQUE
33430	hwmwsynVmK	91	726.794	2	99.57	1451.57	-1.2	UNIQUE
33528	QfLLsnhfnK	91	679.369	2	99.93	1356.72	-0.9	UNIQUE
33544	rfmmsLfeVK	86	679.895	2	99.95	1357.78	-1.6	UNIQUE
33763	QhLTshwfLK	92	711.308	2	100.61	1420.6	-0.7	UNIQUE
33810	TLLVswAmwK	81	653.315	2	100.77	1304.62	-0.5	UNIQUE
33909	LwLLspmnyK	95	674.838	2	101.03	1347.66	-1	UNIQUE
34011	pmQfspyywK	97	727.321	2	101.35	1452.63	-1.1	UNIQUE
34039	fmQLsLQfVK	95	656.393	2	101.4	1310.77	-0.6	UNIQUE
34125	VDywsypnfK	95	715.813	2	101.64	1429.61	-0.8	UNIQUE
34141	fDyLsfnpmK	90	676.357	2	101.72	1350.7	-0.4	UNIQUE
34239	ThLmsLAfmK	86	620.83	2	101.96	1239.64	0.1	UNIQUE
34257	ypwLspAyfK	87	699.819	2	102.02	1397.62	-0.3	UNIQUE
34372	fgffsfTTmK	81	669.911	2	102.38	1337.81	-1	UNIQUE
34423	fefQsywDeK	95	753.339	2	102.54	1504.66	-1.2	UNIQUE
34792	LLfLsrhmfK	96	693.391	2	103.69	1384.77	-1.3	UNIQUE
34798	VwpfsfQQfK	97	716.882	2	103.71	1431.75	-1.5	UNIQUE
34856	wAfDswnyhK	94	735.78	2	103.91	1469.55	-1.6	UNIQUE
34879	hnefsyfDVK	96	705.83	2	103.99	1409.65	-1.3	UNIQUE
34941	fmQysynVLK	97	681.855	2	104.17	1361.7	-1.2	UNIQUE
35022	wALLspmfLK	96	646.854	2	104.4	1291.69	-0.7	UNIQUE
35127	yyfDsDVLeK	86	691.315	2	104.72	1380.62	-1.3	UNIQUE
35298	hQyLsfLpVK	95	676.335	2	105.32	1350.66	-0.8	UNIQUE
35423	VQLfsDTwfK	95	684.351	2	105.75	1366.69	-1.4	UNIQUE
35520	VffTsyVQmK	88	661.867	2	106.07	1321.72	-1	UNIQUE
35791	VLwLswVTDK	96	669.31	2	107.07	1336.61	-1	UNIQUE
35976	LQwLsmAwfK	84	693.844	2	107.86	1385.67	-0.7	UNIQUE
36023	DeLysywAhK	87	716.265	2	108.05	1430.52	-1.6	UNIQUE
36089	nVDfsypfVK	82	663.348	2	108.33	1324.68	-1.5	UNIQUE
36113	eeLysTfhfK	96	719.845	2	108.42	1437.68	-1.5	UNIQUE
36359	TLyLsefpfK	91	684.372	2	109.67	1366.73	-1.2	UNIQUE
36399	ypLysLepfK	93	696.343	2	109.81	1390.67	-1.7	UNIQUE
36471	nyLDsDhfwK	82	718.291	2	110.24	1434.57	-1.5	UNIQUE
36513	emDwsVfpfK	90	696.844	2	110.38	1391.67	0.3	UNIQUE
36837	mTewsfDfyK	93	723.838	2	112.26	1445.66	-1.6	UNIQUE
36890	epVysfnLfK	90	684.372	2	112.58	1366.73	-1.4	UNIQUE
36919	DhhLsVfyhK	93	710.774	2	112.67	1419.53	-0.9	UNIQUE
37104	LhwysnyfDK	96	743.307	2	113.74	1484.6	-0.8	UNIQUE
37865	VnfLsmVLyK	92	641.372	2	119.74	1280.73	-1.6	UNIQUE
